# Supplementary material for: Almond population genomics and non-additive GWAS reveal new insights into almond dissemination history and candidate genes for nut traits and blooming time
Source: Hortic Res. 2023 Sep 25;10(10):uhad193. doi: 10.1093/hr/uhad193 (PMC10623407; doi:10.1093/hr/uhad193)
Supplement: Web_Material_uhad193 [file web_material_uhad193.zip › Supplementary Material 2.xlsx]

## Sheet: Prupe.2G196600
ID	Description	GeneRatio	BgRatio	pvalue	p.adjust	qvalue	geneID	Count	Dataset
GO:0005794	Golgi apparatus	28/207	524/15642	3.15682e-10	2.36762e-08	1.86086e-08	PRUPE_1G436200/PRUPE_1G481500/PRUPE_1G582100/PRUPE_2G256600/PRUPE_3G242500/PRUPE_3G242900/PRUPE_3G264100/PRUPE_4G157400/PRUPE_4G170300/PRUPE_4G201700/PRUPE_6G005200/PRUPE_6G026800/PRUPE_6G054300/PRUPE_6G059800/PRUPE_6G103100/PRUPE_6G103500/PRUPE_6G230900/PRUPE_6G239800/PRUPE_6G247300/PRUPE_6G269300/PRUPE_6G279700/PRUPE_6G284100/PRUPE_6G301000/PRUPE_6G358400/PRUPE_7G067200/PRUPE_7G074500/PRUPE_7G1…	28	GOcc
GO:0005576	extracellular region	19/207	618/15642	0.00057136	0.010713	0.00842004	PRUPE_1G208600/PRUPE_2G028900/PRUPE_2G065700/PRUPE_2G099900/PRUPE_2G245800/PRUPE_2G325200/PRUPE_3G000600/PRUPE_5G027800/PRUPE_6G010500/PRUPE_6G242000/PRUPE_6G259000/PRUPE_6G271500/PRUPE_6G292300/PRUPE_6G303100/PRUPE_6G321200/PRUPE_7G063900/PRUPE_7G083000/PRUPE_7G161900/PRUPE_7G163100	19	GOcc
GO:0016757	transferase activity, transferring glycosyl groups	19/211	487/17322	8.46112e-06	0.000884187	0.000761501	PRUPE_1G436200/PRUPE_1G522600/PRUPE_2G095400/PRUPE_2G242300/PRUPE_3G020200/PRUPE_4G064100/PRUPE_4G065700/PRUPE_4G201700/PRUPE_5G116100/PRUPE_6G005200/PRUPE_6G201400/PRUPE_6G239800/PRUPE_6G301000/PRUPE_7G016000/PRUPE_7G067200/PRUPE_7G119100/PRUPE_7G265400/PRUPE_8G019500/PRUPE_8G216900	19	GOmf
GO:0009834	plant-type secondary cell wall biogenesis	13/187	37/15235	2.5966e-16	6.20588e-14	5.2752e-14	PRUPE_1G436200/PRUPE_1G582100/PRUPE_4G065700/PRUPE_6G098900/PRUPE_6G099100/PRUPE_6G099300/PRUPE_6G099400/PRUPE_6G230900/PRUPE_6G238300/PRUPE_6G239800/PRUPE_7G074500/PRUPE_7G265400/PRUPE_8G019500	13	GObp
GO:0071555	cell wall organization	12/187	201/15235	7.09734e-06	0.000565421	0.000480627	PRUPE_1G208600/PRUPE_2G099900/PRUPE_4G065700/PRUPE_4G201700/PRUPE_5G027800/PRUPE_6G239800/PRUPE_6G292300/PRUPE_6G301000/PRUPE_6G303100/PRUPE_7G063900/PRUPE_7G265400/PRUPE_8G216900	12	GObp
GO:0048046	apoplast	10/207	180/15642	0.000143676	0.00538784	0.00423465	PRUPE_2G028900/PRUPE_2G245800/PRUPE_2G325200/PRUPE_3G000600/PRUPE_5G027800/PRUPE_6G010500/PRUPE_6G242000/PRUPE_6G271500/PRUPE_7G083000/PRUPE_7G163100	10	GOcc
GO:0000139	Golgi membrane	9/207	192/15642	0.0010515	0.0157726	0.0123967	PRUPE_1G187700/PRUPE_1G582100/PRUPE_4G201700/PRUPE_6G230900/PRUPE_6G239800/PRUPE_6G301000/PRUPE_7G067200/PRUPE_7G074500/PRUPE_8G243900	9	GOcc
GO:0005802	trans-Golgi network	8/207	140/15642	0.000551755	0.010713	0.00842004	PRUPE_2G095400/PRUPE_3G264100/PRUPE_4G065700/PRUPE_6G103100/PRUPE_6G247300/PRUPE_6G301000/PRUPE_7G265400/PRUPE_8G216900	8	GOcc
GO:0016413	O-acetyltransferase activity	7/211	47/17322	1.49844e-06	0.000313173	0.000269718	PRUPE_2G256600/PRUPE_3G242500/PRUPE_3G242900/PRUPE_4G157400/PRUPE_4G170300/PRUPE_6G279700/PRUPE_6G284100	7	GOmf
21.4.1.1.3	.Cell wall organisation.cell wall proteins.hydroxyproline-rich glycoprotein activities.arabinogalactan-protein (AGP) activities.fasciclin-type AGP (FLA)	6/317	22/26873	1.6355e-07	2.20792e-05	1.51499e-05	PRUPE_6G098900/PRUPE_6G099100/PRUPE_6G099300/PRUPE_6G099400/PRUPE_6G238300/PRUPE_7G090600	6	MapMan
GO:0045492	xylan biosynthetic process	6/187	19/15235	7.49835e-08	8.96053e-06	7.61675e-06	PRUPE_1G436200/PRUPE_1G582100/PRUPE_4G170300/PRUPE_6G230900/PRUPE_7G074500/PRUPE_8G019500	6	GObp
GO:0005856	cytoskeleton	5/207	83/15642	0.00487218	0.0609022	0.047867	PRUPE_1G504400/PRUPE_2G120300/PRUPE_4G061600/PRUPE_6G254100/PRUPE_7G028500	5	GOcc
GO:0006004	fucose metabolic process	4/187	37/15235	0.0010577	0.0505581	0.0429761	PRUPE_1G522600/PRUPE_4G064100/PRUPE_6G005200/PRUPE_6G201400	4	GObp
GO:0046274	lignin catabolic process	4/187	31/15235	0.000533639	0.0318849	0.0271032	PRUPE_2G245800/PRUPE_2G325200/PRUPE_6G242000/PRUPE_6G271500	4	GObp
GO:0052716	hydroquinone:oxygen oxidoreductase activity	4/211	31/17322	0.000520192	0.02718	0.0234086	PRUPE_2G245800/PRUPE_2G325200/PRUPE_6G242000/PRUPE_6G271500	4	GOmf
21.2.2.2.2	.Cell wall organisation.hemicellulose.xylan.modification and degradation.xylan O-acetyltransferase (XOAT)	4/317	7/26873	6.46685e-07	4.36512e-05	2.99517e-05	PRUPE_2G256600/PRUPE_4G170300/PRUPE_6G279700/PRUPE_6G284100	4	MapMan
GO:0016759	cellulose synthase activity	3/211	9/17322	0.000141796	0.00987846	0.00850776	PRUPE_4G065700/PRUPE_7G265400/PRUPE_8G216900	3	GOmf
21.1.1.1.1	.Cell wall organisation.cellulose.cellulose synthase complex (CSC).CSC components.catalytic component CesA	3/317	8/26873	8.71467e-05	0.0039216	0.00269085	PRUPE_4G065700/PRUPE_7G265400/PRUPE_8G216900	3	MapMan
GO:0015790	UDP-xylose transmembrane transport	2/187	5/15235	0.00146257	0.0582591	0.0495221	PRUPE_6G026800/PRUPE_6G103500	2	GObp
21.6.2.2	.Cell wall organisation.lignin.monolignol conjugation and polymerization.lignin laccase	2/317	8/26873	0.00370589	0.0714708	0.0490404	PRUPE_2G245800/PRUPE_6G271500	2	MapMan
GO:0005464	UDP-xylose transmembrane transporter activity	2/211	5/17322	0.00144151	0.0502126	0.0432453	PRUPE_6G026800/PRUPE_6G103500	2	GOmf
GO:0015020	glucuronosyltransferase activity	2/211	4/17322	0.000871906	0.0364457	0.0313886	PRUPE_1G436200/PRUPE_8G019500	2	GOmf
19.1.5.5	.Protein homeostasis.protein quality control.cytosolic Hsp70 chaperone system.nucleotide exchange factor (BAG)	2/317	4/26873	0.000819351	0.0184354	0.0126496	PRUPE_2G290300/PRUPE_6G053300	2	MapMan
21.2.2.1.2.1	.Cell wall organisation.hemicellulose.xylan.biosynthesis.glucuronosyltransferase activities.glucuronosyltransferase (GUX)	2/317	4/26873	0.000819351	0.0184354	0.0126496	PRUPE_1G436200/PRUPE_8G019500	2	MapMan
26.3.1.4	.External stimuli response.gravity.sensing and signalling.transcription factor (SHR)	2/317	2/26873	0.000138717	0.0046817	0.0032124	PRUPE_1G199300/PRUPE_6G220800	2	MapMan

## Sheet: Prupe.7G052700
ID	Description	GeneRatio	BgRatio	pvalue	p.adjust	qvalue	geneID	Count	Dataset
GO:0006412	translation	117/513	448/15235	1.54298e-72	7.52973e-70	6.23688e-70	PRUPE_7G052700/PRUPE_1G006700/PRUPE_1G010400/PRUPE_1G013500/PRUPE_1G019500/PRUPE_1G041500/PRUPE_1G044700/PRUPE_1G078100/PRUPE_1G122500/PRUPE_1G130100/PRUPE_1G133900/PRUPE_1G137200/PRUPE_1G154800/PRUPE_1G172800/PRUPE_1G177100/PRUPE_1G207000/PRUPE_1G274500/PRUPE_1G340200/PRUPE_1G390600/PRUPE_1G405800/PRUPE_1G451600/PRUPE_1G453300/PRUPE_1G459900/PRUPE_1G485300/PRUPE_1G502000/PRUPE_1G511000/PRUPE_1G5…	117	GObp
GO:0006364	rRNA processing	41/513	121/15235	2.4299e-30	5.92896e-28	4.91096e-28	PRUPE_1G069700/PRUPE_1G201800/PRUPE_1G308200/PRUPE_1G342200/PRUPE_1G433800/PRUPE_2G030400/PRUPE_2G131100/PRUPE_2G181300/PRUPE_2G203400/PRUPE_2G259600/PRUPE_2G282000/PRUPE_3G010600/PRUPE_3G191800/PRUPE_3G194600/PRUPE_3G244000/PRUPE_3G248300/PRUPE_3G255400/PRUPE_3G291100/PRUPE_4G089600/PRUPE_4G132500/PRUPE_4G135800/PRUPE_4G148600/PRUPE_4G185500/PRUPE_4G241300/PRUPE_5G024900/PRUPE_5G171700/PRUPE_5G1…	41	GObp
GO:0042254	ribosome biogenesis	29/513	79/15235	6.24075e-23	1.01516e-20	8.40858e-21	PRUPE_1G173900/PRUPE_1G274500/PRUPE_1G290900/PRUPE_1G308200/PRUPE_2G181300/PRUPE_2G259600/PRUPE_2G282000/PRUPE_3G255400/PRUPE_3G291100/PRUPE_3G309200/PRUPE_4G110100/PRUPE_4G241300/PRUPE_4G247400/PRUPE_5G147500/PRUPE_5G151200/PRUPE_5G171700/PRUPE_5G192900/PRUPE_6G178600/PRUPE_6G336300/PRUPE_7G040700/PRUPE_7G053600/PRUPE_7G194100/PRUPE_8G015200/PRUPE_8G015700/PRUPE_8G016400/PRUPE_8G021500/PRUPE_8G0…	29	GObp
GO:0000470	maturation of LSU-rRNA	14/513	24/15235	2.91302e-15	3.25169e-13	2.69338e-13	PRUPE_2G203400/PRUPE_3G115600/PRUPE_3G172300/PRUPE_3G194600/PRUPE_3G309200/PRUPE_4G241300/PRUPE_5G091000/PRUPE_5G147500/PRUPE_6G129700/PRUPE_7G110300/PRUPE_7G117100/PRUPE_8G016700/PRUPE_8G021500/PRUPE_8G036800	14	GObp
GO:0000027	ribosomal large subunit assembly	15/513	29/15235	3.33165e-15	3.25169e-13	2.69338e-13	PRUPE_1G173900/PRUPE_1G579300/PRUPE_2G007500/PRUPE_2G228900/PRUPE_2G259600/PRUPE_4G185500/PRUPE_5G055500/PRUPE_6G085500/PRUPE_6G171700/PRUPE_7G072900/PRUPE_7G117100/PRUPE_7G121200/PRUPE_7G266900/PRUPE_8G036200/PRUPE_8G261200	15	GObp
GO:0002181	cytoplasmic translation	17/513	42/15235	8.276e-15	6.73115e-13	5.57541e-13	PRUPE_1G122500/PRUPE_1G173900/PRUPE_2G007500/PRUPE_2G220500/PRUPE_2G296800/PRUPE_2G321000/PRUPE_3G002900/PRUPE_3G034600/PRUPE_3G052700/PRUPE_4G101600/PRUPE_5G136400/PRUPE_6G171700/PRUPE_6G253400/PRUPE_6G272000/PRUPE_7G072900/PRUPE_8G193400/PRUPE_8G261700	17	GObp
GO:0042273	ribosomal large subunit biogenesis	14/513	27/15235	2.71426e-14	1.89223e-12	1.56733e-12	PRUPE_1G041500/PRUPE_1G044700/PRUPE_1G051000/PRUPE_1G584300/PRUPE_2G217500/PRUPE_2G282000/PRUPE_3G002900/PRUPE_3G255400/PRUPE_3G291100/PRUPE_6G014700/PRUPE_7G053600/PRUPE_8G015200/PRUPE_8G015700/PRUPE_8G021500	14	GObp
GO:0000463	maturation of LSU-rRNA from tricistronic rRNA transcript (SSU-rRNA, 5.8S rRNA, LSU-rRNA)	11/513	22/15235	2.86192e-11	1.74577e-09	1.44602e-09	PRUPE_1G073100/PRUPE_1G580700/PRUPE_3G019000/PRUPE_3G255400/PRUPE_3G291100/PRUPE_5G214700/PRUPE_7G053600/PRUPE_7G117100/PRUPE_8G015200/PRUPE_8G015700/PRUPE_8G094400	11	GObp
GO:0006413	translational initiation	14/513	60/15235	8.43991e-09	4.57631e-07	3.79056e-07	PRUPE_7G052700/PRUPE_1G133900/PRUPE_1G177100/PRUPE_1G207000/PRUPE_1G340200/PRUPE_1G366500/PRUPE_1G451600/PRUPE_2G247200/PRUPE_2G255200/PRUPE_2G265600/PRUPE_6G358600/PRUPE_7G208600/PRUPE_8G021500/PRUPE_8G161300	14	GObp
GO:0000466	maturation of 5.8S rRNA from tricistronic rRNA transcript (SSU-rRNA, 5.8S rRNA, LSU-rRNA)	6/513	8/15235	3.74414e-08	1.82714e-06	1.51342e-06	PRUPE_3G255400/PRUPE_3G291100/PRUPE_7G053600/PRUPE_8G015200/PRUPE_8G015700/PRUPE_8G094400	6	GObp
GO:0000462	maturation of SSU-rRNA from tricistronic rRNA transcript (SSU-rRNA, 5.8S rRNA, LSU-rRNA)	10/513	34/15235	1.08721e-07	4.82328e-06	3.99512e-06	PRUPE_1G154800/PRUPE_1G172800/PRUPE_1G535400/PRUPE_1G568500/PRUPE_2G096600/PRUPE_4G230200/PRUPE_4G268800/PRUPE_5G014500/PRUPE_6G177000/PRUPE_7G012800	10	GObp
GO:0000028	ribosomal small subunit assembly	9/513	32/15235	7.28703e-07	2.73544e-05	2.26577e-05	PRUPE_1G502000/PRUPE_1G534900/PRUPE_2G037600/PRUPE_3G034600/PRUPE_3G244000/PRUPE_3G257000/PRUPE_5G203100/PRUPE_7G086600/PRUPE_8G193400	9	GObp
GO:0006414	translational elongation	9/513	32/15235	7.28703e-07	2.73544e-05	2.26577e-05	PRUPE_1G010400/PRUPE_1G549300/PRUPE_1G581500/PRUPE_3G150500/PRUPE_4G138700/PRUPE_4G287700/PRUPE_6G095200/PRUPE_7G114700/PRUPE_8G246000	9	GObp
GO:0030488	tRNA methylation	8/513	25/15235	1.02072e-06	3.55792e-05	2.94703e-05	PRUPE_1G095000/PRUPE_1G366700/PRUPE_1G454800/PRUPE_1G517100/PRUPE_3G287900/PRUPE_6G191700/PRUPE_6G272000/PRUPE_6G329700	8	GObp
GO:0002183	cytoplasmic translational initiation	7/513	20/15235	2.4942e-06	8.11447e-05	6.72122e-05	PRUPE_7G052700/PRUPE_1G177100/PRUPE_1G340200/PRUPE_1G451600/PRUPE_2G247200/PRUPE_3G045500/PRUPE_6G358600	7	GObp
GO:0000460	maturation of 5.8S rRNA	6/513	14/15235	3.37678e-06	0.000102992	8.53082e-05	PRUPE_2G203400/PRUPE_3G194600/PRUPE_4G241300/PRUPE_6G113400/PRUPE_8G016700/PRUPE_8G021500	6	GObp
GO:0032259	methylation	22/513	225/15235	7.6408e-06	0.000219336	0.000181676	PRUPE_1G079700/PRUPE_1G136600/PRUPE_1G367100/PRUPE_1G454800/PRUPE_2G055000/PRUPE_3G098300/PRUPE_3G287900/PRUPE_6G100600/PRUPE_6G191700/PRUPE_6G272000/PRUPE_6G329700/PRUPE_7G087000/PRUPE_7G213600/PRUPE_7G224700/PRUPE_7G225500/PRUPE_7G238300/PRUPE_8G036800/PRUPE_8G094400/PRUPE_8G117100/PRUPE_8G128100/PRUPE_8G187200/PRUPE_8G236600	22	GObp
GO:0001732	formation of cytoplasmic translation initiation complex	6/513	18/15235	1.86039e-05	0.000504371	0.000417771	PRUPE_7G052700/PRUPE_1G177100/PRUPE_1G340200/PRUPE_1G451600/PRUPE_2G247200/PRUPE_6G358600	6	GObp
GO:0006626	protein targeting to mitochondrion	3/513	3/15235	3.79635e-05	0.00092631	0.000767263	PRUPE_1G079200/PRUPE_1G226600/PRUPE_8G059900	3	GObp
GO:0042256	mature ribosome assembly	3/513	3/15235	3.79635e-05	0.00092631	0.000767263	PRUPE_4G129900/PRUPE_8G016400/PRUPE_8G021500	3	GObp
GO:0034976	response to endoplasmic reticulum stress	4/513	7/15235	4.10185e-05	0.000953193	0.00078953	PRUPE_1G494100/PRUPE_1G557400/PRUPE_6G101200/PRUPE_6G315000	4	GObp
GO:0030490	maturation of SSU-rRNA	5/513	13/15235	4.36591e-05	0.000968438	0.000802157	PRUPE_1G290900/PRUPE_5G084300/PRUPE_5G097400/PRUPE_6G178600/PRUPE_7G125100	5	GObp
GO:0008033	tRNA processing	10/513	69/15235	9.79395e-05	0.00207802	0.00172123	PRUPE_1G076500/PRUPE_1G357900/PRUPE_1G366700/PRUPE_1G454800/PRUPE_3G010600/PRUPE_3G287900/PRUPE_6G088000/PRUPE_6G191700/PRUPE_6G272000/PRUPE_8G082800	10	GObp
GO:0001510	RNA methylation	6/513	24/15235	0.000113545	0.00230874	0.00191233	PRUPE_6G100600/PRUPE_6G191700/PRUPE_6G272000/PRUPE_7G224700/PRUPE_8G036800/PRUPE_8G094400	6	GObp
GO:0009553	embryo sac development	5/513	17/15235	0.000187692	0.00366374	0.00303468	PRUPE_4G132500/PRUPE_6G088000/PRUPE_6G315000/PRUPE_7G214500/PRUPE_7G215800	5	GObp
GO:0006164	purine nucleotide biosynthetic process	5/513	19/15235	0.000333549	0.00626046	0.00518554	PRUPE_1G247200/PRUPE_1G526100/PRUPE_5G007600/PRUPE_6G346800/PRUPE_8G156300	5	GObp
GO:0034475	U4 snRNA 3'-end processing	4/513	11/15235	0.000347206	0.00627543	0.00519794	PRUPE_4G254800/PRUPE_5G174300/PRUPE_6G104100/PRUPE_8G247600	4	GObp
GO:1902626	assembly of large subunit precursor of preribosome	3/513	5/15235	0.000360823	0.00628864	0.00520888	PRUPE_5G055500/PRUPE_7G121200/PRUPE_8G021500	3	GObp
GO:0008654	phospholipid biosynthetic process	5/513	20/15235	0.000432507	0.00727806	0.00602842	PRUPE_1G067900/PRUPE_2G221600/PRUPE_3G098300/PRUPE_5G091400/PRUPE_6G300600	5	GObp
GO:1990481	mRNA pseudouridine synthesis	3/513	6/15235	0.000703586	0.011445	0.00947989	PRUPE_1G357900/PRUPE_1G572500/PRUPE_5G050000	3	GObp
GO:0034427	nuclear-transcribed mRNA catabolic process, exonucleolytic, 3'-5'	4/513	14/15235	0.000971673	0.015296	0.0126697	PRUPE_4G254800/PRUPE_5G174300/PRUPE_6G104100/PRUPE_8G247600	4	GObp
GO:0000495	box H/ACA snoRNA 3'-end processing	2/513	2/15235	0.0011317	0.0167669	0.0138881	PRUPE_1G572500/PRUPE_5G050000	2	GObp
GO:0008652	cellular amino acid biosynthetic process	10/513	93/15235	0.00113383	0.0167669	0.0138881	PRUPE_1G216900/PRUPE_1G334400/PRUPE_2G143700/PRUPE_3G243000/PRUPE_4G207900/PRUPE_4G217200/PRUPE_6G095300/PRUPE_6G166200/PRUPE_6G244100/PRUPE_6G250400	10	GObp
GO:0018216	peptidyl-arginine methylation	3/513	7/15235	0.00120051	0.0172309	0.0142723	PRUPE_1G136600/PRUPE_7G213600/PRUPE_7G238300	3	GObp
GO:0035246	peptidyl-arginine N-methylation	3/513	8/15235	0.00187291	0.0261137	0.02163	PRUPE_1G136600/PRUPE_7G213600/PRUPE_7G238300	3	GObp
GO:0009793	embryo development ending in seed dormancy	9/513	85/15235	0.0022045	0.0298832	0.0247523	PRUPE_1G129500/PRUPE_1G397300/PRUPE_2G134600/PRUPE_2G247200/PRUPE_4G060500/PRUPE_5G218700/PRUPE_6G315000/PRUPE_7G121700/PRUPE_8G180000	9	GObp
GO:0042274	ribosomal small subunit biogenesis	3/513	9/15235	0.00273941	0.0334208	0.0276824	PRUPE_1G051000/PRUPE_1G370700/PRUPE_5G222500	3	GObp
GO:0071035	nuclear polyadenylation-dependent rRNA catabolic process	3/513	9/15235	0.00273941	0.0334208	0.0276824	PRUPE_4G254800/PRUPE_5G174300/PRUPE_8G247600	3	GObp
GO:0071038	nuclear polyadenylation-dependent tRNA catabolic process	3/513	9/15235	0.00273941	0.0334208	0.0276824	PRUPE_4G254800/PRUPE_5G174300/PRUPE_8G247600	3	GObp
GO:0071051	polyadenylation-dependent snoRNA 3'-end processing	3/513	9/15235	0.00273941	0.0334208	0.0276824	PRUPE_5G174300/PRUPE_6G104100/PRUPE_8G247600	3	GObp
GO:0007005	mitochondrion organization	4/513	19/15235	0.0032918	0.0359946	0.0298143	PRUPE_2G038600/PRUPE_2G326200/PRUPE_3G128200/PRUPE_7G156000	4	GObp
GO:0032008	positive regulation of TOR signaling	2/513	3/15235	0.00331917	0.0359946	0.0298143	PRUPE_2G309200/PRUPE_5G142100	2	GObp
GO:0070476	rRNA (guanine-N7)-methylation	2/513	3/15235	0.00331917	0.0359946	0.0298143	PRUPE_1G079400/PRUPE_1G517100	2	GObp
GO:0071034	CUT catabolic process	2/513	3/15235	0.00331917	0.0359946	0.0298143	PRUPE_5G174300/PRUPE_8G247600	2	GObp
GO:0071049	nuclear retention of pre-mRNA with aberrant 3'-ends at the site of transcription	2/513	3/15235	0.00331917	0.0359946	0.0298143	PRUPE_5G174300/PRUPE_8G247600	2	GObp
GO:0000105	histidine biosynthetic process	3/513	10/15235	0.00381616	0.0404845	0.0335333	PRUPE_4G217200/PRUPE_6G095300/PRUPE_6G194700	3	GObp
GO:0006397	mRNA processing	12/513	147/15235	0.0040907	0.0424737	0.035181	PRUPE_1G085500/PRUPE_1G161200/PRUPE_1G353900/PRUPE_1G397300/PRUPE_1G574100/PRUPE_1G574900/PRUPE_1G585700/PRUPE_4G168200/PRUPE_4G255000/PRUPE_5G161500/PRUPE_7G125300/PRUPE_8G230200	12	GObp
GO:0030150	protein import into mitochondrial matrix	4/513	21/15235	0.00481947	0.0480213	0.0397761	PRUPE_1G180200/PRUPE_4G241500/PRUPE_5G013800/PRUPE_8G059900	4	GObp
GO:0006396	RNA processing	9/513	96/15235	0.00502118	0.0480213	0.0397761	PRUPE_1G353900/PRUPE_1G452100/PRUPE_1G572500/PRUPE_4G110100/PRUPE_4G254800/PRUPE_4G255000/PRUPE_5G050000/PRUPE_6G100600/PRUPE_8G036800	9	GObp
GO:0000467	exonucleolytic trimming to generate mature 3'-end of 5.8S rRNA from tricistronic rRNA transcript (SSU-rRNA, 5.8S rRNA, LSU-rRNA)	3/513	11/15235	0.00511702	0.0480213	0.0397761	PRUPE_4G254800/PRUPE_5G174300/PRUPE_8G247600	3	GObp
GO:0001731	formation of translation preinitiation complex	3/513	11/15235	0.00511702	0.0480213	0.0397761	PRUPE_1G133900/PRUPE_1G346800/PRUPE_7G208600	3	GObp
GO:0045039	protein insertion into mitochondrial inner membrane	3/513	11/15235	0.00511702	0.0480213	0.0397761	PRUPE_2G322200/PRUPE_6G051100/PRUPE_6G077400	3	GObp
GO:0031118	rRNA pseudouridine synthesis	2/513	4/15235	0.0064903	0.0565583	0.0468473	PRUPE_1G572500/PRUPE_5G050000	2	GObp
GO:0031120	snRNA pseudouridine synthesis	2/513	4/15235	0.0064903	0.0565583	0.0468473	PRUPE_1G572500/PRUPE_5G050000	2	GObp
GO:0032889	regulation of vacuole fusion, non-autophagic	2/513	4/15235	0.0064903	0.0565583	0.0468473	PRUPE_2G281900/PRUPE_7G118700	2	GObp
GO:0032979	protein insertion into mitochondrial inner membrane from matrix	2/513	4/15235	0.0064903	0.0565583	0.0468473	PRUPE_2G187000/PRUPE_5G118500	2	GObp
GO:0006189	'de novo' IMP biosynthetic process	3/513	12/15235	0.0066537	0.056965	0.0471841	PRUPE_1G526100/PRUPE_5G007600/PRUPE_6G346800	3	GObp
GO:0003735	structural constituent of ribosome	101/555	342/17322	1.02125e-69	3.16587e-67	2.74124e-67	PRUPE_1G006700/PRUPE_1G013500/PRUPE_1G019500/PRUPE_1G041500/PRUPE_1G044700/PRUPE_1G073100/PRUPE_1G078100/PRUPE_1G122500/PRUPE_1G130100/PRUPE_1G137200/PRUPE_1G154800/PRUPE_1G172800/PRUPE_1G173900/PRUPE_1G274500/PRUPE_1G390600/PRUPE_1G405800/PRUPE_1G453300/PRUPE_1G459900/PRUPE_1G485300/PRUPE_1G502000/PRUPE_1G511000/PRUPE_1G521400/PRUPE_1G534900/PRUPE_1G579300/PRUPE_2G007500/PRUPE_2G037600/PRUPE_2G0…	101	GOmf
GO:0003723	RNA binding	118/555	936/17322	2.15216e-39	3.33585e-37	2.88842e-37	PRUPE_1G013500/PRUPE_1G041500/PRUPE_1G044700/PRUPE_1G051000/PRUPE_1G051400/PRUPE_1G073100/PRUPE_1G078100/PRUPE_1G085500/PRUPE_1G129500/PRUPE_1G130100/PRUPE_1G154800/PRUPE_1G267100/PRUPE_1G308200/PRUPE_1G340200/PRUPE_1G342200/PRUPE_1G346800/PRUPE_1G353900/PRUPE_1G357900/PRUPE_1G405800/PRUPE_1G452100/PRUPE_1G453300/PRUPE_1G454800/PRUPE_1G478700/PRUPE_1G485300/PRUPE_1G502000/PRUPE_1G511000/PRUPE_1G5…	118	GOmf
GO:0019843	rRNA binding	20/555	70/17322	3.37767e-14	3.49025e-12	3.02212e-12	PRUPE_1G405800/PRUPE_1G453300/PRUPE_1G502000/PRUPE_2G030400/PRUPE_2G203400/PRUPE_2G228900/PRUPE_2G255500/PRUPE_2G321000/PRUPE_3G115600/PRUPE_3G248300/PRUPE_4G120500/PRUPE_4G185500/PRUPE_5G136400/PRUPE_5G189800/PRUPE_6G051000/PRUPE_6G085500/PRUPE_7G040700/PRUPE_7G086600/PRUPE_7G117100/PRUPE_8G261200	20	GOmf
GO:0003729	mRNA binding	30/555	257/17322	9.95758e-10	7.71713e-08	6.68206e-08	PRUPE_7G052700/PRUPE_1G006700/PRUPE_1G129500/PRUPE_1G177100/PRUPE_1G207000/PRUPE_1G502000/PRUPE_1G579100/PRUPE_2G132500/PRUPE_2G134600/PRUPE_2G240700/PRUPE_2G262500/PRUPE_3G115600/PRUPE_4G255000/PRUPE_5G060200/PRUPE_5G171700/PRUPE_6G042400/PRUPE_6G216200/PRUPE_6G345700/PRUPE_7G054700/PRUPE_7G076300/PRUPE_7G086600/PRUPE_7G208600/PRUPE_7G239900/PRUPE_8G045900/PRUPE_8G089600/PRUPE_8G094400/PRUPE_8G1…	30	GOmf
GO:0003676	nucleic acid binding	59/555	818/17322	4.49092e-09	2.78437e-07	2.41091e-07	PRUPE_1G013500/PRUPE_1G082400/PRUPE_1G085000/PRUPE_1G267100/PRUPE_1G342200/PRUPE_1G346800/PRUPE_1G405800/PRUPE_1G452100/PRUPE_1G478700/PRUPE_1G580700/PRUPE_2G042900/PRUPE_2G090100/PRUPE_2G131100/PRUPE_2G134600/PRUPE_2G186500/PRUPE_2G229600/PRUPE_2G255200/PRUPE_2G295100/PRUPE_3G045500/PRUPE_3G191800/PRUPE_3G280000/PRUPE_3G295300/PRUPE_4G106000/PRUPE_4G132500/PRUPE_4G135800/PRUPE_4G139800/PRUPE_4G1…	59	GOmf
GO:0003743	translation initiation factor activity	14/555	61/17322	5.74832e-09	2.96997e-07	2.57162e-07	PRUPE_7G052700/PRUPE_1G133900/PRUPE_1G177100/PRUPE_1G207000/PRUPE_1G340200/PRUPE_1G451600/PRUPE_2G247200/PRUPE_2G255200/PRUPE_2G265600/PRUPE_3G045500/PRUPE_6G358600/PRUPE_7G208600/PRUPE_8G021500/PRUPE_8G161300	14	GOmf
GO:0008168	methyltransferase activity	26/555	264/17322	4.06762e-07	1.80138e-05	1.55977e-05	PRUPE_1G079400/PRUPE_1G079700/PRUPE_1G136600/PRUPE_1G345400/PRUPE_1G367100/PRUPE_1G454800/PRUPE_2G055000/PRUPE_3G098300/PRUPE_3G287900/PRUPE_4G100600/PRUPE_6G100600/PRUPE_6G191700/PRUPE_6G272000/PRUPE_6G329700/PRUPE_7G040700/PRUPE_7G087000/PRUPE_7G213600/PRUPE_7G224700/PRUPE_7G225500/PRUPE_7G238300/PRUPE_8G036800/PRUPE_8G094400/PRUPE_8G117100/PRUPE_8G128100/PRUPE_8G187200/PRUPE_8G236600	26	GOmf
GO:0003746	translation elongation factor activity	8/555	26/17322	9.90718e-07	3.83903e-05	3.32412e-05	PRUPE_1G010400/PRUPE_1G549300/PRUPE_1G581500/PRUPE_3G150500/PRUPE_4G138700/PRUPE_4G287700/PRUPE_6G095200/PRUPE_8G246000	8	GOmf
GO:0043021	ribonucleoprotein complex binding	5/555	10/17322	7.31339e-06	0.000251906	0.000218119	PRUPE_3G255400/PRUPE_3G291100/PRUPE_7G053600/PRUPE_8G015200/PRUPE_8G015700	5	GOmf
GO:0030515	snoRNA binding	6/555	17/17322	9.64029e-06	0.000298849	0.000258766	PRUPE_2G030400/PRUPE_3G248300/PRUPE_4G089600/PRUPE_4G148600/PRUPE_6G336300/PRUPE_7G125100	6	GOmf
GO:0003756	protein disulfide isomerase activity	5/555	11/17322	1.30543e-05	0.000367895	0.00031855	PRUPE_1G494100/PRUPE_1G557400/PRUPE_3G208600/PRUPE_6G101200/PRUPE_6G315000	5	GOmf
GO:0070122	isopeptidase activity	5/555	14/17322	5.2217e-05	0.00134894	0.00116801	PRUPE_1G177100/PRUPE_1G460800/PRUPE_2G247200/PRUPE_6G036800/PRUPE_6G272100	5	GOmf
GO:0004386	helicase activity	13/555	135/17322	0.000401955	0.00958509	0.00829948	PRUPE_1G342200/PRUPE_2G131100/PRUPE_2G186500/PRUPE_3G045500/PRUPE_3G191800/PRUPE_4G132500/PRUPE_4G135800/PRUPE_5G024900/PRUPE_5G214700/PRUPE_6G216200/PRUPE_7G084600/PRUPE_7G122600/PRUPE_7G194100	13	GOmf
GO:0043022	ribosome binding	6/555	33/17322	0.000557763	0.0123505	0.0106939	PRUPE_1G207000/PRUPE_1G234800/PRUPE_2G255200/PRUPE_4G129900/PRUPE_4G138700/PRUPE_8G021500	6	GOmf
GO:0016429	tRNA (adenine-N1-)-methyltransferase activity	2/555	2/17322	0.00102478	0.0198552	0.0171921	PRUPE_1G366700/PRUPE_3G287900	2	GOmf
GO:0016435	rRNA (guanine) methyltransferase activity	2/555	2/17322	0.00102478	0.0198552	0.0171921	PRUPE_1G079400/PRUPE_8G094400	2	GOmf
GO:0016853	isomerase activity	13/555	156/17322	0.00155765	0.0279716	0.0242199	PRUPE_1G322300/PRUPE_1G357900/PRUPE_1G362400/PRUPE_1G457500/PRUPE_1G494100/PRUPE_1G572500/PRUPE_2G145400/PRUPE_2G281800/PRUPE_3G208600/PRUPE_5G050000/PRUPE_6G101200/PRUPE_6G315000/PRUPE_7G137400	13	GOmf
GO:0016274	protein-arginine N-methyltransferase activity	3/555	8/17322	0.00162416	0.0279716	0.0242199	PRUPE_1G136600/PRUPE_7G213600/PRUPE_7G238300	3	GOmf
GO:0008173	RNA methyltransferase activity	4/555	18/17322	0.00222989	0.0363825	0.0315026	PRUPE_6G100600/PRUPE_6G272000/PRUPE_7G224700/PRUPE_8G094400	4	GOmf
GO:0019205	nucleobase-containing compound kinase activity	3/555	9/17322	0.00237847	0.0368663	0.0319216	PRUPE_3G303400/PRUPE_5G153600/PRUPE_6G244100	3	GOmf
GO:0000049	tRNA binding	6/555	44/17322	0.00264056	0.0389797	0.0337515	PRUPE_1G082400/PRUPE_1G133900/PRUPE_1G207000/PRUPE_1G454800/PRUPE_6G191700/PRUPE_8G096800	6	GOmf
GO:0050897	cobalt ion binding	4/555	21/17322	0.00404193	0.0569544	0.0493154	PRUPE_1G507500/PRUPE_2G047100/PRUPE_4G168200/PRUPE_8G013000	4	GOmf
GO:0004017	adenylate kinase activity	3/555	11/17322	0.00445359	0.0574302	0.0497273	PRUPE_3G303400/PRUPE_5G153600/PRUPE_6G244100	3	GOmf
GO:0003924	GTPase activity	13/555	177/17322	0.00467754	0.0574302	0.0497273	PRUPE_1G010400/PRUPE_1G133900/PRUPE_1G535500/PRUPE_3G068700/PRUPE_4G113800/PRUPE_4G129900/PRUPE_4G138700/PRUPE_4G161600/PRUPE_5G229200/PRUPE_6G004100/PRUPE_6G095200/PRUPE_6G220000/PRUPE_8G246000	13	GOmf
GO:0030170	pyridoxal phosphate binding	9/555	100/17322	0.0047874	0.0574302	0.0497273	PRUPE_1G507500/PRUPE_2G274800/PRUPE_3G243000/PRUPE_3G264300/PRUPE_6G179700/PRUPE_6G194700/PRUPE_6G213300/PRUPE_8G013000/PRUPE_8G156000	9	GOmf
GO:0008320	protein transmembrane transporter activity	4/555	22/17322	0.00481673	0.0574302	0.0497273	PRUPE_1G180200/PRUPE_2G322200/PRUPE_5G013800/PRUPE_6G051100	4	GOmf
GO:0005840	ribosome	100/529	337/15642	3.22271e-67	5.89756e-65	4.07079e-65	PRUPE_1G006700/PRUPE_1G013500/PRUPE_1G019500/PRUPE_1G041500/PRUPE_1G044700/PRUPE_1G078100/PRUPE_1G122500/PRUPE_1G130100/PRUPE_1G137200/PRUPE_1G154800/PRUPE_1G172800/PRUPE_1G173900/PRUPE_1G274500/PRUPE_1G390600/PRUPE_1G405800/PRUPE_1G453300/PRUPE_1G459900/PRUPE_1G485300/PRUPE_1G502000/PRUPE_1G511000/PRUPE_1G521400/PRUPE_1G534900/PRUPE_1G579300/PRUPE_2G007500/PRUPE_2G037600/PRUPE_2G075700/PRUPE_2G0…	100	GOcc
GO:0005730	nucleolus	73/529	239/15642	8.69038e-50	7.9517e-48	5.48866e-48	PRUPE_1G051000/PRUPE_1G079400/PRUPE_1G129500/PRUPE_1G201800/PRUPE_1G210100/PRUPE_1G286500/PRUPE_1G290900/PRUPE_1G308200/PRUPE_1G342200/PRUPE_1G346800/PRUPE_1G535400/PRUPE_1G568500/PRUPE_1G580700/PRUPE_1G584300/PRUPE_2G030400/PRUPE_2G096600/PRUPE_2G125900/PRUPE_2G127200/PRUPE_2G131100/PRUPE_2G134600/PRUPE_2G144200/PRUPE_2G181300/PRUPE_2G203400/PRUPE_2G217500/PRUPE_2G259600/PRUPE_2G281300/PRUPE_2G2…	73	GOcc
GO:0022625	cytosolic large ribosomal subunit	52/529	121/15642	1.90914e-44	1.16458e-42	8.03849e-43	PRUPE_1G006700/PRUPE_1G041500/PRUPE_1G044700/PRUPE_1G073100/PRUPE_1G078100/PRUPE_1G122500/PRUPE_1G130100/PRUPE_1G173900/PRUPE_1G274500/PRUPE_1G390600/PRUPE_1G453300/PRUPE_1G511000/PRUPE_1G579300/PRUPE_2G007500/PRUPE_2G228900/PRUPE_2G296800/PRUPE_2G321000/PRUPE_2G323200/PRUPE_3G002900/PRUPE_3G019000/PRUPE_3G052900/PRUPE_3G113800/PRUPE_3G115600/PRUPE_3G309200/PRUPE_4G072400/PRUPE_4G073600/PRUPE_4G0…	52	GOcc
GO:0022627	cytosolic small ribosomal subunit	36/529	79/15642	3.58652e-32	1.64083e-30	1.13259e-30	PRUPE_1G019500/PRUPE_1G137200/PRUPE_1G154800/PRUPE_1G172800/PRUPE_1G207000/PRUPE_1G405800/PRUPE_1G485300/PRUPE_1G502000/PRUPE_1G534900/PRUPE_2G037600/PRUPE_2G075700/PRUPE_2G075800/PRUPE_2G144200/PRUPE_2G255500/PRUPE_2G262500/PRUPE_2G281100/PRUPE_2G281300/PRUPE_3G034600/PRUPE_3G097200/PRUPE_3G257000/PRUPE_4G120500/PRUPE_4G230200/PRUPE_4G286400/PRUPE_5G189800/PRUPE_5G203100/PRUPE_5G222500/PRUPE_6G0…	36	GOcc
GO:0032040	small-subunit processome	19/529	56/15642	1.09352e-14	3.9631e-13	2.73553e-13	PRUPE_1G290900/PRUPE_1G308200/PRUPE_1G535400/PRUPE_2G030400/PRUPE_2G096600/PRUPE_2G181300/PRUPE_3G248300/PRUPE_4G089600/PRUPE_5G014500/PRUPE_5G054300/PRUPE_5G171700/PRUPE_5G222500/PRUPE_6G177000/PRUPE_6G336300/PRUPE_7G040700/PRUPE_7G125100/PRUPE_8G117100/PRUPE_8G180000/PRUPE_8G231800	19	GOcc
GO:0030687	preribosome, large subunit precursor	15/529	31/15642	1.29938e-14	3.9631e-13	2.73553e-13	PRUPE_1G069700/PRUPE_1G584300/PRUPE_2G203400/PRUPE_2G282000/PRUPE_3G194600/PRUPE_3G255400/PRUPE_3G291100/PRUPE_4G241300/PRUPE_7G053600/PRUPE_8G015200/PRUPE_8G015700/PRUPE_8G016700/PRUPE_8G021500/PRUPE_8G094400/PRUPE_8G261200	15	GOcc
GO:0005739	mitochondrion	56/529	599/15642	4.53145e-12	1.18465e-10	8.17706e-11	PRUPE_1G079200/PRUPE_1G079700/PRUPE_1G125100/PRUPE_1G138200/PRUPE_1G153400/PRUPE_1G226600/PRUPE_1G281200/PRUPE_1G334400/PRUPE_1G345400/PRUPE_1G357000/PRUPE_1G359600/PRUPE_1G362400/PRUPE_1G371700/PRUPE_1G555400/PRUPE_1G571600/PRUPE_1G574100/PRUPE_2G038600/PRUPE_2G204600/PRUPE_2G240700/PRUPE_2G305000/PRUPE_2G326200/PRUPE_3G045200/PRUPE_3G128200/PRUPE_3G134600/PRUPE_3G150500/PRUPE_3G201400/PRUPE_3G3…	56	GOcc
GO:0015935	small ribosomal subunit	15/529	45/15642	9.62389e-12	2.20146e-10	1.51956e-10	PRUPE_1G013500/PRUPE_1G154800/PRUPE_1G405800/PRUPE_1G502000/PRUPE_2G075700/PRUPE_2G075800/PRUPE_2G281100/PRUPE_3G034600/PRUPE_3G056900/PRUPE_5G189800/PRUPE_6G092700/PRUPE_7G086600/PRUPE_7G202300/PRUPE_8G193400/PRUPE_8G238900	15	GOcc
GO:0005654	nucleoplasm	14/529	51/15642	8.82644e-10	1.79471e-08	1.2388e-08	PRUPE_1G210100/PRUPE_2G217500/PRUPE_2G259600/PRUPE_3G105900/PRUPE_3G255400/PRUPE_3G291100/PRUPE_4G139800/PRUPE_4G255000/PRUPE_6G014700/PRUPE_6G302900/PRUPE_7G053600/PRUPE_8G015200/PRUPE_8G015700/PRUPE_8G180000	14	GOcc
GO:0030688	preribosome, small subunit precursor	6/529	9/15642	1.12057e-07	2.05065e-06	1.41546e-06	PRUPE_1G069700/PRUPE_1G370700/PRUPE_1G568500/PRUPE_4G148600/PRUPE_5G084300/PRUPE_5G097400	6	GOcc
GO:0033290	eukaryotic 48S preinitiation complex	7/529	15/15642	2.47235e-07	4.1131e-06	2.83907e-06	PRUPE_7G052700/PRUPE_1G177100/PRUPE_1G340200/PRUPE_1G451600/PRUPE_2G247200/PRUPE_2G255200/PRUPE_6G358600	7	GOcc
GO:0015934	large ribosomal subunit	10/529	38/15642	3.62018e-07	5.52078e-06	3.81072e-06	PRUPE_1G006700/PRUPE_3G002900/PRUPE_3G115600/PRUPE_4G101600/PRUPE_4G102400/PRUPE_6G129700/PRUPE_6G236800/PRUPE_7G027600/PRUPE_7G110300/PRUPE_8G202800	10	GOcc
GO:0016282	eukaryotic 43S preinitiation complex	6/529	14/15642	3.46523e-06	4.87798e-05	3.36702e-05	PRUPE_7G052700/PRUPE_1G177100/PRUPE_1G340200/PRUPE_1G451600/PRUPE_2G247200/PRUPE_6G358600	6	GOcc
GO:0005852	eukaryotic translation initiation factor 3 complex	7/529	21/15642	3.74255e-06	4.89204e-05	3.37673e-05	PRUPE_7G052700/PRUPE_1G177100/PRUPE_1G340200/PRUPE_1G366500/PRUPE_1G451600/PRUPE_2G247200/PRUPE_6G358600	7	GOcc
GO:0070545	PeBoW complex	4/529	6/15642	1.83798e-05	0.000224233	0.000154777	PRUPE_3G291100/PRUPE_7G053600/PRUPE_8G015200/PRUPE_8G015700	4	GOcc
GO:1990904	ribonucleoprotein complex	9/529	49/15642	3.32139e-05	0.000379884	0.000262215	PRUPE_1G452100/PRUPE_2G075700/PRUPE_2G075800/PRUPE_3G309200/PRUPE_4G129900/PRUPE_4G138700/PRUPE_5G147500/PRUPE_8G089600/PRUPE_8G197600	9	GOcc
GO:0005737	cytoplasm	96/529	1955/15642	9.13079e-05	0.000982902	0.000678448	PRUPE_7G052700/PRUPE_1G001300/PRUPE_1G010400/PRUPE_1G019500/PRUPE_1G076500/PRUPE_1G079200/PRUPE_1G079400/PRUPE_1G082400/PRUPE_1G103500/PRUPE_1G153400/PRUPE_1G177100/PRUPE_1G210100/PRUPE_1G225500/PRUPE_1G234800/PRUPE_1G240000/PRUPE_1G247200/PRUPE_1G340200/PRUPE_1G345400/PRUPE_1G353900/PRUPE_1G451600/PRUPE_1G460800/PRUPE_1G507500/PRUPE_1G526100/PRUPE_1G557700/PRUPE_1G579100/PRUPE_1G585700/PRUPE_2G1…	96	GOcc
GO:0005788	endoplasmic reticulum lumen	5/529	16/15642	0.000139116	0.00141434	0.000976251	PRUPE_1G494100/PRUPE_3G208600/PRUPE_6G101200/PRUPE_6G238400/PRUPE_6G313900	5	GOcc
GO:0005829	cytosol	52/529	927/15642	0.000226608	0.00218259	0.00150654	PRUPE_7G052700/PRUPE_1G013500/PRUPE_1G019500/PRUPE_1G069700/PRUPE_1G082400/PRUPE_1G133900/PRUPE_1G177100/PRUPE_1G210100/PRUPE_1G319500/PRUPE_1G353900/PRUPE_1G370700/PRUPE_1G535500/PRUPE_2G047100/PRUPE_2G203900/PRUPE_2G211700/PRUPE_2G220500/PRUPE_2G247200/PRUPE_2G264600/PRUPE_2G309200/PRUPE_3G072500/PRUPE_3G105900/PRUPE_3G211800/PRUPE_4G123800/PRUPE_4G287700/PRUPE_5G007600/PRUPE_5G084300/PRUPE_5G1…	52	GOcc
GO:0000177	cytoplasmic exosome (RNase complex)	4/529	12/15642	0.000515552	0.0047173	0.00325612	PRUPE_4G254800/PRUPE_5G174300/PRUPE_6G104100/PRUPE_8G247600	4	GOcc
GO:0005854	nascent polypeptide-associated complex	3/529	6/15642	0.000712698	0.00576741	0.00398095	PRUPE_2G319900/PRUPE_5G244600/PRUPE_7G020000	3	GOcc
GO:0034388	Pwp2p-containing subcomplex of 90S preribosome	3/529	6/15642	0.000712698	0.00576741	0.00398095	PRUPE_5G054300/PRUPE_7G125100/PRUPE_8G231800	3	GOcc
GO:0008540	proteasome regulatory particle, base subcomplex	4/529	13/15642	0.000724865	0.00576741	0.00398095	PRUPE_3G030100/PRUPE_7G170300/PRUPE_8G090700/PRUPE_8G163800	4	GOcc
GO:0005741	mitochondrial outer membrane	5/529	24/15642	0.00108213	0.0072042	0.0049727	PRUPE_1G079200/PRUPE_1G086700/PRUPE_1G180200/PRUPE_1G226600/PRUPE_3G271800	5	GOcc
GO:0030690	Noc1p-Noc2p complex	2/529	2/15642	0.00114165	0.0072042	0.0049727	PRUPE_2G217500/PRUPE_6G014700	2	GOcc
GO:0030691	Noc2p-Noc3p complex	2/529	2/15642	0.00114165	0.0072042	0.0049727	PRUPE_2G217500/PRUPE_6G014700	2	GOcc
GO:0030692	Noc4p-Nop14p complex	2/529	2/15642	0.00114165	0.0072042	0.0049727	PRUPE_1G290900/PRUPE_8G180000	2	GOcc
GO:0031515	tRNA (m1A) methyltransferase complex	2/529	2/15642	0.00114165	0.0072042	0.0049727	PRUPE_1G366700/PRUPE_3G287900	2	GOcc
GO:0045254	pyruvate dehydrogenase complex	2/529	2/15642	0.00114165	0.0072042	0.0049727	PRUPE_2G204600/PRUPE_3G045200	2	GOcc
GO:0005742	mitochondrial outer membrane translocase complex	3/529	7/15642	0.00121592	0.00741711	0.00511966	PRUPE_1G180200/PRUPE_1G226600/PRUPE_8G107900	3	GOcc
GO:0000176	nuclear exosome (RNase complex)	4/529	15/15642	0.00131127	0.00774074	0.00534305	PRUPE_4G254800/PRUPE_5G174300/PRUPE_6G104100/PRUPE_8G247600	4	GOcc
GO:0031305	integral component of mitochondrial inner membrane	5/529	26/15642	0.00158394	0.00905817	0.0062524	PRUPE_1G138100/PRUPE_2G187000/PRUPE_5G013800/PRUPE_5G118500/PRUPE_8G180700	5	GOcc
GO:0005759	mitochondrial matrix	7/529	55/15642	0.00241841	0.0134112	0.00925707	PRUPE_1G153400/PRUPE_2G002900/PRUPE_2G038600/PRUPE_2G240700/PRUPE_3G045200/PRUPE_3G150500/PRUPE_7G054700	7	GOcc
GO:0034457	Mpp10 complex	3/529	9/15642	0.00277393	0.0145037	0.0100112	PRUPE_2G030400/PRUPE_3G248300/PRUPE_5G171700	3	GOcc
GO:0042721	TIM22 mitochondrial import inner membrane insertion complex	3/529	9/15642	0.00277393	0.0145037	0.0100112	PRUPE_2G322200/PRUPE_6G051100/PRUPE_6G077400	3	GOcc
GO:0005655	nucleolar ribonuclease P complex	2/529	3/15642	0.00334801	0.0165591	0.0114299	PRUPE_3G010600/PRUPE_6G088000	2	GOcc
GO:0005838	proteasome regulatory particle	2/529	3/15642	0.00334801	0.0165591	0.0114299	PRUPE_5G124300/PRUPE_6G272100	2	GOcc
GO:0000178	exosome (RNase complex)	3/529	10/15642	0.00386382	0.0186073	0.0128437	PRUPE_4G254800/PRUPE_5G174300/PRUPE_8G247600	3	GOcc
GO:0005832	chaperonin-containing T-complex	3/529	11/15642	0.00518033	0.0243077	0.0167784	PRUPE_1G240000/PRUPE_3G238800/PRUPE_5G058100	3	GOcc
GO:0042788	polysomal ribosome	2/529	4/15642	0.00654603	0.0299481	0.0206717	PRUPE_1G177100/PRUPE_5G244600	2	GOcc
GO:0030686	90S preribosome	3/529	13/15642	0.00853838	0.0381103	0.0263057	PRUPE_1G568500/PRUPE_3G172300/PRUPE_5G091000	3	GOcc
GO:0000015	phosphopyruvate hydratase complex	2/529	5/15642	0.0106664	0.0427935	0.0295382	PRUPE_2G281900/PRUPE_7G118700	2	GOcc
GO:0005732	small nucleolar ribonucleoprotein complex	2/529	5/15642	0.0106664	0.0427935	0.0295382	PRUPE_1G085500/PRUPE_5G171700	2	GOcc
GO:0031429	box H/ACA snoRNP complex	2/529	5/15642	0.0106664	0.0427935	0.0295382	PRUPE_1G572500/PRUPE_5G050000	2	GOcc
GO:0071541	eukaryotic translation initiation factor 3 complex, eIF3m	2/529	5/15642	0.0106664	0.0427935	0.0295382	PRUPE_1G340200/PRUPE_2G247200	2	GOcc
GO:0000502	proteasome complex	5/529	40/15642	0.0107568	0.0427935	0.0295382	PRUPE_3G030100/PRUPE_6G272100/PRUPE_7G170300/PRUPE_8G090700/PRUPE_8G163800	5	GOcc
GO:0005634	nucleus	145/529	3648/15642	0.0146599	0.0561314	0.0387447	PRUPE_7G052700/PRUPE_1G010200/PRUPE_1G051000/PRUPE_1G069700/PRUPE_1G075500/PRUPE_1G076500/PRUPE_1G079400/PRUPE_1G085000/PRUPE_1G085500/PRUPE_1G161200/PRUPE_1G210100/PRUPE_1G225500/PRUPE_1G290600/PRUPE_1G290900/PRUPE_1G308200/PRUPE_1G320100/PRUPE_1G342200/PRUPE_1G353900/PRUPE_1G357900/PRUPE_1G366700/PRUPE_1G370700/PRUPE_1G371700/PRUPE_1G397300/PRUPE_1G405800/PRUPE_1G452100/PRUPE_1G454800/PRUPE_1G4…	145	GOcc
GO:0005662	DNA replication factor A complex	2/529	6/15642	0.0156432	0.0561314	0.0387447	PRUPE_1G085000/PRUPE_7G202500	2	GOcc
GO:0005850	eukaryotic translation initiation factor 2 complex	2/529	6/15642	0.0156432	0.0561314	0.0387447	PRUPE_1G133900/PRUPE_2G255200	2	GOcc
GO:0009295	nucleoid	2/529	6/15642	0.0156432	0.0561314	0.0387447	PRUPE_1G389600/PRUPE_6G317000	2	GOcc
GO:0031597	cytosolic proteasome complex	2/529	6/15642	0.0156432	0.0561314	0.0387447	PRUPE_7G052700/PRUPE_8G090700	2	GOcc
GO:0015030	Cajal body	2/529	7/15642	0.0214141	0.071528	0.0493722	PRUPE_1G210100/PRUPE_8G117100	2	GOcc
GO:0031428	box C/D snoRNP complex	2/529	7/15642	0.0214141	0.071528	0.0493722	PRUPE_6G336300/PRUPE_8G117100	2	GOcc
GO:0042645	mitochondrial nucleoid	2/529	7/15642	0.0214141	0.071528	0.0493722	PRUPE_1G389600/PRUPE_6G317000	2	GOcc
GO:0080008	Cul4-RING E3 ubiquitin ligase complex	3/529	18/15642	0.0214975	0.071528	0.0493722	PRUPE_4G084200/PRUPE_6G177000/PRUPE_6G180900	3	GOcc
17.1.3.1.25	.Protein biosynthesis.ribosome biogenesis.small ribosomal subunit (SSU).SSU proteome.component RPS24	3/695	3/26873	1.72257e-05	0.00206709	0.00167724	PRUPE_6G339300/PRUPE_7G268100/PRUPE_8G239100	3	MapMan
17.1.3.1.5	.Protein biosynthesis.ribosome biogenesis.small ribosomal subunit (SSU).SSU proteome.component RPS4	3/695	3/26873	1.72257e-05	0.00206709	0.00167724	PRUPE_2G255500/PRUPE_4G120500/PRUPE_6G051000	3	MapMan
17.1.2.1.4	.Protein biosynthesis.ribosome biogenesis.large ribosomal subunit (LSU).LSU proteome.component RPL6	3/695	4/26873	6.7572e-05	0.00324346	0.00263175	PRUPE_2G007500/PRUPE_6G171700/PRUPE_7G072900	3	MapMan
17.1.2.2.1.10.1	.Protein biosynthesis.ribosome biogenesis.large ribosomal subunit (LSU).LSU processome.pre-60S ribosomal subunit nuclear assembly.PES-BOP1-WDR12 (PeBoW) complex.component PES	3/695	4/26873	6.7572e-05	0.00324346	0.00263175	PRUPE_3G291100/PRUPE_8G015200/PRUPE_8G015700	3	MapMan
17.1.3.1.14	.Protein biosynthesis.ribosome biogenesis.small ribosomal subunit (SSU).SSU proteome.component RPS13	3/695	4/26873	6.7572e-05	0.00324346	0.00263175	PRUPE_2G144200/PRUPE_2G281300/PRUPE_4G286400	3	MapMan
6.1.3.1	.Nucleotide metabolism.purines.phosphotransfers.adenylate kinase	3/695	6/26873	0.000324959	0.00471477	0.00382558	PRUPE_3G303400/PRUPE_5G153600/PRUPE_6G244100	3	MapMan
17.1.1.2.2.1.1	.Protein biosynthesis.ribosome biogenesis.rRNA biosynthesis.post-transcriptional rRNA modification.pseudouridylation.H/ACA small nucleolar ribonucleoprotein (snoRNP) rRNA pseudouridylation complex.pseudouridine synthase component Nap57/CBF5	2/695	2/26873	0.000667926	0.00471477	0.00382558	PRUPE_1G572500/PRUPE_5G050000	2	MapMan
17.1.2.1.1	.Protein biosynthesis.ribosome biogenesis.large ribosomal subunit (LSU).LSU proteome.component RPL3	2/695	2/26873	0.000667926	0.00471477	0.00382558	PRUPE_1G579300/PRUPE_8G036200	2	MapMan
17.1.2.1.13	.Protein biosynthesis.ribosome biogenesis.large ribosomal subunit (LSU).LSU proteome.component RPL13	2/695	2/26873	0.000667926	0.00471477	0.00382558	PRUPE_2G323200/PRUPE_5G019600	2	MapMan
17.1.2.1.14	.Protein biosynthesis.ribosome biogenesis.large ribosomal subunit (LSU).LSU proteome.component RPL13a	2/695	2/26873	0.000667926	0.00471477	0.00382558	PRUPE_1G006700/PRUPE_8G202800	2	MapMan
17.1.2.1.18	.Protein biosynthesis.ribosome biogenesis.large ribosomal subunit (LSU).LSU proteome.component RPL18	2/695	2/26873	0.000667926	0.00471477	0.00382558	PRUPE_6G318700/PRUPE_8G263600	2	MapMan
17.1.2.1.2	.Protein biosynthesis.ribosome biogenesis.large ribosomal subunit (LSU).LSU proteome.component RPL4	2/695	2/26873	0.000667926	0.00471477	0.00382558	PRUPE_1G078100/PRUPE_6G242600	2	MapMan
17.1.2.1.24	.Protein biosynthesis.ribosome biogenesis.large ribosomal subunit (LSU).LSU proteome.component RPL23a	2/695	2/26873	0.000667926	0.00471477	0.00382558	PRUPE_2G228900/PRUPE_6G085500	2	MapMan
17.1.2.1.6	.Protein biosynthesis.ribosome biogenesis.large ribosomal subunit (LSU).LSU proteome.component RPL7a	2/695	2/26873	0.000667926	0.00471477	0.00382558	PRUPE_3G309200/PRUPE_5G147500	2	MapMan
17.1.2.1.8	.Protein biosynthesis.ribosome biogenesis.large ribosomal subunit (LSU).LSU proteome.component RPL9	2/695	2/26873	0.000667926	0.00471477	0.00382558	PRUPE_2G321000/PRUPE_5G136400	2	MapMan
17.1.2.2.2.1.2	.Protein biosynthesis.ribosome biogenesis.large ribosomal subunit (LSU).LSU processome.pre-60S ribosomal subunit nuclear export.NOC export complexes.component NOC2	2/695	2/26873	0.000667926	0.00471477	0.00382558	PRUPE_2G217500/PRUPE_6G014700	2	MapMan
17.1.3.1.1	.Protein biosynthesis.ribosome biogenesis.small ribosomal subunit (SSU).SSU proteome.component RPSa	2/695	2/26873	0.000667926	0.00471477	0.00382558	PRUPE_3G034600/PRUPE_8G193400	2	MapMan
17.1.3.1.12	.Protein biosynthesis.ribosome biogenesis.small ribosomal subunit (SSU).SSU proteome.component RPS11	2/695	2/26873	0.000667926	0.00471477	0.00382558	PRUPE_1G485300/PRUPE_7G255900	2	MapMan
17.1.3.1.13	.Protein biosynthesis.ribosome biogenesis.small ribosomal subunit (SSU).SSU proteome.component RPS12	2/695	2/26873	0.000667926	0.00471477	0.00382558	PRUPE_3G097200/PRUPE_7G260600	2	MapMan
17.1.3.1.2	.Protein biosynthesis.ribosome biogenesis.small ribosomal subunit (SSU).SSU proteome.component RPS2	2/695	2/26873	0.000667926	0.00471477	0.00382558	PRUPE_2G075700/PRUPE_2G075800	2	MapMan
17.1.3.1.20	.Protein biosynthesis.ribosome biogenesis.small ribosomal subunit (SSU).SSU proteome.component RPS18	2/695	2/26873	0.000667926	0.00471477	0.00382558	PRUPE_1G013500/PRUPE_8G238900	2	MapMan
17.1.3.1.21	.Protein biosynthesis.ribosome biogenesis.small ribosomal subunit (SSU).SSU proteome.component RPS19	2/695	2/26873	0.000667926	0.00471477	0.00382558	PRUPE_3G257000/PRUPE_5G203100	2	MapMan
17.1.3.1.27	.Protein biosynthesis.ribosome biogenesis.small ribosomal subunit (SSU).SSU proteome.component RPS26	2/695	2/26873	0.000667926	0.00471477	0.00382558	PRUPE_2G262500/PRUPE_6G042400	2	MapMan
17.1.3.1.3	.Protein biosynthesis.ribosome biogenesis.small ribosomal subunit (SSU).SSU proteome.component RPS3	2/695	2/26873	0.000667926	0.00471477	0.00382558	PRUPE_1G405800/PRUPE_7G202300	2	MapMan
17.1.3.1.4	.Protein biosynthesis.ribosome biogenesis.small ribosomal subunit (SSU).SSU proteome.component RPS3a	2/695	2/26873	0.000667926	0.00471477	0.00382558	PRUPE_1G019500/PRUPE_6G340700	2	MapMan
17.1.3.1.7	.Protein biosynthesis.ribosome biogenesis.small ribosomal subunit (SSU).SSU proteome.component RPS6	2/695	2/26873	0.000667926	0.00471477	0.00382558	PRUPE_1G521400/PRUPE_6G192100	2	MapMan
17.1.3.1.9	.Protein biosynthesis.ribosome biogenesis.small ribosomal subunit (SSU).SSU proteome.component RPS8	2/695	2/26873	0.000667926	0.00471477	0.00382558	PRUPE_1G172800/PRUPE_4G230200	2	MapMan
17.1.3.2.1.3.1	.Protein biosynthesis.ribosome biogenesis.small ribosomal subunit (SSU).SSU processome.pre-40S ribosomal subunit nuclear assembly.UtpB module.assembly factor (UTP18)	2/695	2/26873	0.000667926	0.00471477	0.00382558	PRUPE_5G054300/PRUPE_8G231800	2	MapMan
17.5.1.2.2	.Protein biosynthesis.translation elongation.eEF1 aminoacyl-tRNA binding factor activity.eEF1B eEF1A-GDP-recycling complex.component eEF1B-gamma	2/695	2/26873	0.000667926	0.00471477	0.00382558	PRUPE_1G549300/PRUPE_1G581500	2	MapMan
18.4.7.2	.Protein modification.phosphorylation.atypical protein kinase families.protein kinase (RIO)	2/695	2/26873	0.000667926	0.00471477	0.00382558	PRUPE_5G084300/PRUPE_5G151200	2	MapMan
19.2.6.2.2.9	.Protein homeostasis.ubiquitin-proteasome system.26S proteasome.19S regulatory particle.non-ATPase components.regulatory component RPN10	2/695	2/26873	0.000667926	0.00471477	0.00382558	PRUPE_7G170300/PRUPE_8G163800	2	MapMan
2.2.1.2	.Cellular respiration.pyruvate oxidation.mitochondrial pyruvate dehydrogenase complex.component E2	2/695	2/26873	0.000667926	0.00471477	0.00382558	PRUPE_2G204600/PRUPE_3G045200	2	MapMan
5.2.3.1.3	.Lipid metabolism.glycerolipid biosynthesis.phosphatidylethanolamine.CDP-ethanolamine pathway.CTP:phosphorylethanolamine cytidylyltransferase	2/695	2/26873	0.000667926	0.00471477	0.00382558	PRUPE_1G067900/PRUPE_6G300600	2	MapMan
7.11.2.1.5	.Coenzyme metabolism.iron-sulfur cluster assembly machinery.mitochondrial ISC system.assembly phase.adrenodoxin	2/695	2/26873	0.000667926	0.00471477	0.00382558	PRUPE_3G035900/PRUPE_7G000600	2	MapMan
17.1.2.1.10	.Protein biosynthesis.ribosome biogenesis.large ribosomal subunit (LSU).LSU proteome.component RPL10a	2/695	3/26873	0.00196933	0.0109916	0.00891861	PRUPE_6G129700/PRUPE_7G110300	2	MapMan
17.1.2.1.29	.Protein biosynthesis.ribosome biogenesis.large ribosomal subunit (LSU).LSU proteome.component RPL28	2/695	3/26873	0.00196933	0.0109916	0.00891861	PRUPE_3G052900/PRUPE_7G214600	2	MapMan
17.1.2.1.34	.Protein biosynthesis.ribosome biogenesis.large ribosomal subunit (LSU).LSU proteome.component RPL34	2/695	3/26873	0.00196933	0.0109916	0.00891861	PRUPE_1G274500/PRUPE_5G192900	2	MapMan
17.1.2.1.37	.Protein biosynthesis.ribosome biogenesis.large ribosomal subunit (LSU).LSU proteome.component RPL36	2/695	3/26873	0.00196933	0.0109916	0.00891861	PRUPE_2G296800/PRUPE_6G253400	2	MapMan
17.1.2.1.5	.Protein biosynthesis.ribosome biogenesis.large ribosomal subunit (LSU).LSU proteome.component RPL7	2/695	3/26873	0.00196933	0.0109916	0.00891861	PRUPE_1G073100/PRUPE_3G019000	2	MapMan
17.1.3.1.6	.Protein biosynthesis.ribosome biogenesis.small ribosomal subunit (SSU).SSU proteome.component RPS5	2/695	3/26873	0.00196933	0.0109916	0.00891861	PRUPE_1G502000/PRUPE_7G086600	2	MapMan
19.1.2.1.1	.Protein homeostasis.protein quality control.ribosome-associated chaperone activities.NAC chaperone heterodimer.subunit alpha	2/695	3/26873	0.00196933	0.0109916	0.00891861	PRUPE_2G319900/PRUPE_7G020000	2	MapMan
2.4.5.2.6	.Cellular respiration.oxidative phosphorylation.cytochrome c oxidase complex.accessory assembly components.component COX18	2/695	3/26873	0.00196933	0.0109916	0.00891861	PRUPE_2G187000/PRUPE_5G118500	2	MapMan
23.2.5.1	.Protein translocation.mitochondrion.inner mitochondrion membrane presequence-dependent insertion system.membrane insertase (Oxa1)	2/695	3/26873	0.00196933	0.0109916	0.00891861	PRUPE_2G187000/PRUPE_5G118500	2	MapMan
17.1.2.1.15	.Protein biosynthesis.ribosome biogenesis.large ribosomal subunit (LSU).LSU proteome.component RPL14	2/695	4/26873	0.00387108	0.0197672	0.0160392	PRUPE_1G041500/PRUPE_1G044700	2	MapMan
17.1.2.1.25	.Protein biosynthesis.ribosome biogenesis.large ribosomal subunit (LSU).LSU proteome.component RPL24	2/695	4/26873	0.00387108	0.0197672	0.0160392	PRUPE_5G055500/PRUPE_7G121200	2	MapMan
17.1.3.1.11	.Protein biosynthesis.ribosome biogenesis.small ribosomal subunit (SSU).SSU proteome.component RPS10	2/695	4/26873	0.00387108	0.0197672	0.0160392	PRUPE_1G534900/PRUPE_2G037600	2	MapMan
17.5.1.1	.Protein biosynthesis.translation elongation.eEF1 aminoacyl-tRNA binding factor activity.aminoacyl-tRNA binding factor (eEF1A)	2/695	4/26873	0.00387108	0.0197672	0.0160392	PRUPE_1G010400/PRUPE_6G095200	2	MapMan
24.2.13	.Solute transport.carrier-mediated transport.solute transporter (MTCC)	6/695	60/26873	0.00448465	0.0224232	0.0181943	PRUPE_1G109500/PRUPE_1G138100/PRUPE_1G478800/PRUPE_4G050500/PRUPE_6G003900/PRUPE_8G180700	6	MapMan
50.5.3	.Enzyme classification.EC_5 isomerases.EC_5.3 intramolecular oxidoreductase	2/695	5/26873	0.00634135	0.0310597	0.0252019	PRUPE_1G494100/PRUPE_6G101200	2	MapMan
15.5.16	.RNA biosynthesis.transcriptional regulation.transcription factor (C3H-ZF)	5/695	47/26873	0.00713871	0.0342658	0.0278034	PRUPE_2G220500/PRUPE_6G100600/PRUPE_7G076300/PRUPE_7G166800/PRUPE_7G239900	5	MapMan
15.5.38	.RNA biosynthesis.transcriptional regulation.transcription factor (DBP)	2/695	6/26873	0.00934955	0.0431518	0.0350135	PRUPE_1G110800/PRUPE_1G471100	2	MapMan
16.12.5.1	.RNA processing.organelle machinery.RNA editing.RNA editing factor (MORF-type)	2/695	6/26873	0.00934955	0.0431518	0.0350135	PRUPE_1G574100/PRUPE_4G168200	2	MapMan
1.3.5	Photosynthesis.photorespiration.serine hydroxymethyltransferase (SHM)	2/695	7/26873	0.0128663	0.0571834	0.0463988	PRUPE_1G507500/PRUPE_8G013000	2	MapMan
24.4.1	.Solute transport.porins.voltage-gated anion channel (VDAC)	2/695	7/26873	0.0128663	0.0571834	0.0463988	PRUPE_1G086700/PRUPE_3G271800	2	MapMan

## Sheet: Prupe.7G092200
ID	Description	GeneRatio	BgRatio	pvalue	p.adjust	qvalue	geneID	Count	Dataset
GO:0005737	cytoplasm	65/306	1955/15642	1.02434e-05	0.000621432	0.000492401	PRUPE_1G079200/PRUPE_1G125200/PRUPE_1G158800/PRUPE_1G177100/PRUPE_1G185700/PRUPE_1G186200/PRUPE_1G210100/PRUPE_1G229300/PRUPE_1G293300/PRUPE_1G313900/PRUPE_1G361400/PRUPE_1G364700/PRUPE_1G381600/PRUPE_1G396800/PRUPE_1G472900/PRUPE_1G492900/PRUPE_1G528300/PRUPE_1G562800/PRUPE_2G000200/PRUPE_2G007700/PRUPE_2G116500/PRUPE_2G132500/PRUPE_2G194900/PRUPE_2G220900/PRUPE_2G234700/PRUPE_2G293500/PRUPE_3G0…	65	GOcc
GO:0005739	mitochondrion	38/306	599/15642	1.53538e-10	2.79439e-08	2.21417e-08	PRUPE_1G075600/PRUPE_1G079200/PRUPE_1G079700/PRUPE_1G125100/PRUPE_1G130500/PRUPE_1G320700/PRUPE_1G340400/PRUPE_1G371700/PRUPE_1G439200/PRUPE_1G582900/PRUPE_2G220900/PRUPE_2G273100/PRUPE_2G313400/PRUPE_3G272300/PRUPE_3G298100/PRUPE_3G305700/PRUPE_4G056300/PRUPE_4G179500/PRUPE_5G015600/PRUPE_5G126500/PRUPE_5G153900/PRUPE_5G194200/PRUPE_5G221100/PRUPE_5G243700/PRUPE_6G065000/PRUPE_6G117100/PRUPE_6G1…	38	GOcc
GO:0003723	RNA binding	28/267	936/17322	0.00061683	0.0151123	0.0109081	PRUPE_1G027400/PRUPE_1G130100/PRUPE_1G146500/PRUPE_1G280900/PRUPE_1G400800/PRUPE_1G562800/PRUPE_1G563800/PRUPE_1G579000/PRUPE_2G010100/PRUPE_2G132500/PRUPE_2G269600/PRUPE_2G293500/PRUPE_3G043100/PRUPE_3G056900/PRUPE_4G249700/PRUPE_6G027200/PRUPE_6G119600/PRUPE_6G231400/PRUPE_6G358600/PRUPE_7G005900/PRUPE_7G019500/PRUPE_7G075100/PRUPE_7G194700/PRUPE_7G237000/PRUPE_8G005800/PRUPE_8G188700/PRUPE_8G2…	28	GOmf
GO:0006412	translation	22/268	448/15235	1.47191e-05	0.00481047	0.00379429	PRUPE_7G092200/PRUPE_1G130100/PRUPE_1G133900/PRUPE_1G177100/PRUPE_1G190100/PRUPE_1G280900/PRUPE_1G313900/PRUPE_2G008700/PRUPE_2G313400/PRUPE_3G056900/PRUPE_3G095300/PRUPE_4G115200/PRUPE_5G126500/PRUPE_6G119600/PRUPE_6G358600/PRUPE_7G005900/PRUPE_7G027600/PRUPE_7G035900/PRUPE_8G021500/PRUPE_8G070800/PRUPE_8G072700/PRUPE_8G100400	22	GObp
GO:0005783	endoplasmic reticulum	21/306	443/15642	0.00017722	0.00460771	0.00365099	PRUPE_1G122700/PRUPE_1G556000/PRUPE_2G175500/PRUPE_2G235200/PRUPE_2G278900/PRUPE_2G293000/PRUPE_3G191500/PRUPE_4G044600/PRUPE_4G117300/PRUPE_5G237300/PRUPE_6G054600/PRUPE_6G085100/PRUPE_6G232700/PRUPE_6G315000/PRUPE_7G110200/PRUPE_8G007900/PRUPE_8G078000/PRUPE_8G098100/PRUPE_8G102600/PRUPE_8G152200/PRUPE_8G167200	21	GOcc
GO:0005789	endoplasmic reticulum membrane	17/306	266/15642	2.00448e-05	0.000912038	0.000722668	PRUPE_1G556000/PRUPE_2G138100/PRUPE_2G153200/PRUPE_2G175500/PRUPE_2G235200/PRUPE_2G238100/PRUPE_2G278900/PRUPE_3G263300/PRUPE_4G044600/PRUPE_4G117300/PRUPE_5G237300/PRUPE_6G054600/PRUPE_6G085100/PRUPE_6G335400/PRUPE_8G007900/PRUPE_8G102600/PRUPE_8G152200	17	GOcc
GO:0005730	nucleolus	15/306	239/15642	7.56043e-05	0.00229333	0.00181716	PRUPE_1G011800/PRUPE_1G122000/PRUPE_1G210100/PRUPE_1G244800/PRUPE_1G449000/PRUPE_3G022600/PRUPE_3G044800/PRUPE_4G148600/PRUPE_5G024800/PRUPE_6G104200/PRUPE_6G131000/PRUPE_7G012800/PRUPE_8G021500/PRUPE_8G125000/PRUPE_8G221500	15	GOcc
GO:0003735	structural constituent of ribosome	14/267	342/17322	0.000894371	0.0174075	0.0125648	PRUPE_7G092200/PRUPE_1G079500/PRUPE_1G130100/PRUPE_2G313400/PRUPE_3G056900/PRUPE_3G095300/PRUPE_4G115200/PRUPE_6G065000/PRUPE_6G119600/PRUPE_7G005700/PRUPE_7G027600/PRUPE_7G035900/PRUPE_8G072700/PRUPE_8G100400	14	GOmf
GO:0000502	proteasome complex	10/306	40/15642	3.57515e-09	3.25338e-07	2.57787e-07	PRUPE_1G229300/PRUPE_1G492900/PRUPE_3G030100/PRUPE_3G038700/PRUPE_3G282400/PRUPE_3G295500/PRUPE_6G272100/PRUPE_6G320300/PRUPE_7G022800/PRUPE_7G237100	10	GOcc
GO:0003899	DNA-directed 5'-3' RNA polymerase activity	9/267	60/17322	3.19381e-07	7.82483e-05	5.648e-05	PRUPE_1G029900/PRUPE_1G122000/PRUPE_3G044800/PRUPE_3G134400/PRUPE_4G244700/PRUPE_5G067300/PRUPE_6G171500/PRUPE_7G043600/PRUPE_8G188100	9	GOmf
GO:0005743	mitochondrial inner membrane	9/306	131/15642	0.0010964	0.0146847	0.0116356	PRUPE_1G079700/PRUPE_1G320700/PRUPE_1G340400/PRUPE_3G139400/PRUPE_5G153900/PRUPE_5G221100/PRUPE_6G213100/PRUPE_6G219700/PRUPE_8G082400	9	GOcc
GO:0008237	metallopeptidase activity	6/267	66/17322	0.000531118	0.0144582	0.010436	PRUPE_1G125200/PRUPE_1G177100/PRUPE_2G175500/PRUPE_3G296400/PRUPE_6G209200/PRUPE_6G272100	6	GOmf
GO:0043161	proteasome-mediated ubiquitin-dependent protein catabolic process	6/268	76/15235	0.00218831	0.0419272	0.0330704	PRUPE_1G229300/PRUPE_1G492900/PRUPE_3G038700/PRUPE_3G295500/PRUPE_6G272100/PRUPE_7G022800	6	GObp
GO:0006888	endoplasmic reticulum to Golgi vesicle-mediated transport	6/268	80/15235	0.00283791	0.0475	0.0374659	PRUPE_1G122700/PRUPE_1G581900/PRUPE_2G153200/PRUPE_3G263300/PRUPE_5G237300/PRUPE_8G167200	6	GObp
GO:0005839	proteasome core complex	5/306	20/15642	3.37731e-05	0.00122934	0.000974086	PRUPE_1G229300/PRUPE_1G492900/PRUPE_3G038700/PRUPE_3G295500/PRUPE_7G022800	5	GOcc
GO:0004298	threonine-type endopeptidase activity	5/267	22/17322	1.78049e-05	0.00218111	0.00157433	PRUPE_1G229300/PRUPE_1G492900/PRUPE_3G038700/PRUPE_3G295500/PRUPE_7G022800	5	GOmf
GO:0010499	proteasomal ubiquitin-independent protein catabolic process	5/268	21/15235	2.62151e-05	0.00481047	0.00379429	PRUPE_1G229300/PRUPE_1G492900/PRUPE_3G038700/PRUPE_3G295500/PRUPE_7G022800	5	GObp
GO:0006367	transcription initiation from RNA polymerase II promoter	5/268	23/15235	4.2118e-05	0.00481159	0.00379517	PRUPE_1G122000/PRUPE_1G371700/PRUPE_4G121600/PRUPE_4G244700/PRUPE_6G171500	5	GObp
GO:0005747	mitochondrial respiratory chain complex I	5/306	29/15642	0.000223917	0.00509412	0.00403641	PRUPE_1G340400/PRUPE_5G160800/PRUPE_5G221100/PRUPE_6G131900/PRUPE_8G096900	5	GOcc
GO:0004175	endopeptidase activity	5/267	31/17322	0.000102564	0.00697953	0.00503785	PRUPE_1G229300/PRUPE_1G492900/PRUPE_3G038700/PRUPE_3G295500/PRUPE_7G022800	5	GOmf
GO:0003743	translation initiation factor activity	5/267	61/17322	0.0024671	0.0338833	0.0244571	PRUPE_1G133900/PRUPE_1G177100/PRUPE_6G358600/PRUPE_7G005900/PRUPE_8G021500	5	GOmf
GO:0006413	translational initiation	5/268	60/15235	0.00402866	0.0591408	0.0466477	PRUPE_1G133900/PRUPE_1G177100/PRUPE_6G358600/PRUPE_7G005900/PRUPE_8G021500	5	GObp
GO:0003727	single-stranded RNA binding	4/267	18/17322	0.000142439	0.00697953	0.00503785	PRUPE_1G029900/PRUPE_1G449000/PRUPE_4G244700/PRUPE_6G171500	4	GOmf
GO:0005665	RNA polymerase II, core complex	4/306	21/15642	0.000660712	0.012025	0.00952817	PRUPE_1G122000/PRUPE_3G134400/PRUPE_4G244700/PRUPE_6G171500	4	GOcc
GO:0051087	chaperone binding	4/267	38/17322	0.0026983	0.0347939	0.0251144	PRUPE_2G116500/PRUPE_3G104900/PRUPE_4G079900/PRUPE_7G010500	4	GOmf
GO:0006414	translational elongation	4/268	32/15235	0.00228486	0.0419272	0.0330704	PRUPE_1G079500/PRUPE_1G190100/PRUPE_1G280900/PRUPE_2G008700	4	GObp
GO:0000462	maturation of SSU-rRNA from tricistronic rRNA transcript (SSU-rRNA, 5.8S rRNA, LSU-rRNA)	4/268	34/15235	0.00286681	0.0475	0.0374659	PRUPE_6G131000/PRUPE_6G337800/PRUPE_7G012800/PRUPE_8G125000	4	GObp
GO:0045948	positive regulation of translational initiation	3/268	5/15235	5.24424e-05	0.00481159	0.00379517	PRUPE_1G177100/PRUPE_4G244700/PRUPE_6G171500	3	GObp
GO:0036402	proteasome-activating ATPase activity	3/267	7/17322	0.00012107	0.00697953	0.00503785	PRUPE_3G030100/PRUPE_6G320300/PRUPE_7G237100	3	GOmf
GO:0016651	oxidoreductase activity, acting on NAD(P)H	3/267	8/17322	0.000191503	0.00724933	0.0052326	PRUPE_3G238300/PRUPE_6G219700/PRUPE_8G096900	3	GOmf
GO:0016272	prefoldin complex	3/306	8/15642	0.000385979	0.00780536	0.0061847	PRUPE_3G104900/PRUPE_4G079900/PRUPE_6G344500	3	GOcc
GO:0051131	chaperone-mediated protein complex assembly	3/268	7/15235	0.0001788	0.0109366	0.00862629	PRUPE_3G104900/PRUPE_4G079900/PRUPE_7G010500	3	GObp
GO:1901800	positive regulation of proteasomal protein catabolic process	3/268	7/15235	0.0001788	0.0109366	0.00862629	PRUPE_3G030100/PRUPE_6G320300/PRUPE_7G237100	3	GObp
GO:0008180	COP9 signalosome	3/306	10/15642	0.000803359	0.0132919	0.0105321	PRUPE_1G186200/PRUPE_1G381600/PRUPE_3G302400	3	GOcc
GO:0031902	late endosome membrane	3/306	11/15642	0.00108867	0.0146847	0.0116356	PRUPE_1G362200/PRUPE_2G153200/PRUPE_3G263300	3	GOcc
GO:0071028	nuclear mRNA surveillance	3/268	8/15235	0.000282359	0.0148037	0.0116765	PRUPE_1G011800/PRUPE_1G449000/PRUPE_6G104200	3	GObp
GO:0031369	translation initiation factor binding	3/267	13/17322	0.000923664	0.0174075	0.0125648	PRUPE_4G244700/PRUPE_6G171500/PRUPE_6G358600	3	GOmf
GO:0000177	cytoplasmic exosome (RNase complex)	3/306	12/15642	0.00143063	0.0173583	0.0137541	PRUPE_1G011800/PRUPE_1G449000/PRUPE_6G104200	3	GOcc
GO:0070122	isopeptidase activity	3/267	14/17322	0.00116223	0.0203391	0.0146808	PRUPE_1G125200/PRUPE_1G177100/PRUPE_6G272100	3	GOmf
GO:0071051	polyadenylation-dependent snoRNA 3'-end processing	3/268	9/15235	0.000418035	0.0191774	0.0151263	PRUPE_1G011800/PRUPE_1G449000/PRUPE_6G104200	3	GObp
GO:0016075	rRNA catabolic process	3/268	10/15235	0.00058944	0.024036	0.0189586	PRUPE_1G011800/PRUPE_1G449000/PRUPE_6G104200	3	GObp
GO:0000176	nuclear exosome (RNase complex)	3/306	15/15642	0.00283287	0.0271359	0.0215016	PRUPE_1G011800/PRUPE_1G449000/PRUPE_6G104200	3	GOcc
GO:0034475	U4 snRNA 3'-end processing	3/268	11/15235	0.000799966	0.0279583	0.0220523	PRUPE_1G011800/PRUPE_1G449000/PRUPE_6G104200	3	GObp
GO:0007033	vacuole organization	3/268	12/15235	0.0010528	0.0297213	0.0234429	PRUPE_1G125200/PRUPE_4G179500/PRUPE_6G102100	3	GObp
GO:0008173	RNA methyltransferase activity	3/267	18/17322	0.00248938	0.0338833	0.0244571	PRUPE_1G146500/PRUPE_2G237400/PRUPE_6G272000	3	GOmf
GO:0000460	maturation of 5.8S rRNA	3/268	14/15235	0.0016971	0.0390117	0.0307707	PRUPE_1G244800/PRUPE_6G073200/PRUPE_8G021500	3	GObp
GO:0034427	nuclear-transcribed mRNA catabolic process, exonucleolytic, 3'-5'	3/268	14/15235	0.0016971	0.0390117	0.0307707	PRUPE_1G011800/PRUPE_1G449000/PRUPE_6G104200	3	GObp
GO:0016925	protein sumoylation	3/268	15/15235	0.00209395	0.0419272	0.0330704	PRUPE_3G210800/PRUPE_4G221800/PRUPE_5G148900	3	GObp
GO:0012507	ER to Golgi transport vesicle membrane	3/306	18/15642	0.00486489	0.0421624	0.033408	PRUPE_2G153200/PRUPE_3G263300/PRUPE_4G117300	3	GOcc
19.2.2.8.1.1	.Protein homeostasis.ubiquitin-proteasome system.ubiquitin-fold protein conjugation.Cullin-based ubiquitylation complexes.SKP1-CUL1-FBX (SCF) E3 ligase complexes.target protein binding component SKP1/ASK1	3/418	16/26873	0.00179976	0.0729489	0.0341282	PRUPE_1G361400/PRUPE_7G172700/PRUPE_7G173000	3	MapMan
GO:0005736	RNA polymerase I complex	3/306	20/15642	0.00660334	0.0522525	0.0414031	PRUPE_3G044800/PRUPE_3G134400/PRUPE_8G188100	3	GOcc
GO:0002098	tRNA wobble uridine modification	3/268	18/15235	0.00361179	0.0552303	0.0435632	PRUPE_1G285000/PRUPE_2G221200/PRUPE_8G112600	3	GObp
24.2.13	.Solute transport.carrier-mediated transport.solute transporter (MTCC)	3/418	60/26873	0.0668016	0.100202	0.0468783	PRUPE_1G154100/PRUPE_3G139400/PRUPE_4G050500	3	MapMan
GO:0030163	protein catabolic process	3/268	19/15235	0.00423375	0.059761	0.0471369	PRUPE_3G030100/PRUPE_6G320300/PRUPE_7G237100	3	GObp
GO:0005689	U12-type spliceosomal complex	3/306	22/15642	0.00866724	0.0606706	0.0480733	PRUPE_1G400800/PRUPE_2G010100/PRUPE_6G279400	3	GOcc
GO:0016971	flavin-linked sulfhydryl oxidase activity	2/267	2/17322	0.000236713	0.00724933	0.0052326	PRUPE_1G321800/PRUPE_8G141400	2	GOmf
GO:0016972	thiol oxidase activity	2/267	2/17322	0.000236713	0.00724933	0.0052326	PRUPE_1G321800/PRUPE_8G141400	2	GOmf
GO:0003954	NADH dehydrogenase activity	2/267	3/17322	0.000702895	0.0156554	0.0113001	PRUPE_1G340400/PRUPE_8G096900	2	GOmf
GO:0045273	respiratory chain complex II	2/306	3/15642	0.00112959	0.0146847	0.0116356	PRUPE_1G439200/PRUPE_6G148300	2	GOcc
20.3.2.6	.Cytoskeleton organisation.actin and tubulin folding.Prefoldin co-chaperone complex.component PFD6	2/418	2/26873	0.000241377	0.0304135	0.0142285	PRUPE_3G104900/PRUPE_4G079900	2	MapMan
GO:0004129	cytochrome-c oxidase activity	2/267	4/17322	0.00139147	0.0213069	0.0153794	PRUPE_3G078600/PRUPE_6G213100	2	GOmf
GO:0016151	nickel cation binding	2/267	4/17322	0.00139147	0.0213069	0.0153794	PRUPE_4G079000/PRUPE_4G115300	2	GOmf
GO:0005749	mitochondrial respiratory chain complex II, succinate dehydrogenase complex (ubiquinone)	2/306	4/15642	0.00222995	0.0225473	0.0178657	PRUPE_1G439200/PRUPE_6G148300	2	GOcc
GO:0005753	mitochondrial proton-transporting ATP synthase complex	2/306	4/15642	0.00222995	0.0225473	0.0178657	PRUPE_1G075600/PRUPE_1G320700	2	GOcc
GO:0005853	eukaryotic translation elongation factor 1 complex	2/306	4/15642	0.00222995	0.0225473	0.0178657	PRUPE_1G190100/PRUPE_2G008700	2	GOcc
GO:0000469	cleavage involved in rRNA processing	2/268	3/15235	0.000914167	0.0279583	0.0220523	PRUPE_6G131000/PRUPE_8G125000	2	GObp
GO:0080182	histone H3-K4 trimethylation	2/268	3/15235	0.000914167	0.0279583	0.0220523	PRUPE_3G290600/PRUPE_4G254200	2	GObp
GO:0031314	extrinsic component of mitochondrial inner membrane	2/306	5/15642	0.00366858	0.0333841	0.0264524	PRUPE_1G079700/PRUPE_3G296400	2	GOcc
GO:0006123	mitochondrial electron transport, cytochrome c to oxygen	2/268	4/15235	0.00180708	0.0390117	0.0307707	PRUPE_3G078600/PRUPE_6G213100	2	GObp
GO:0033615	mitochondrial proton-transporting ATP synthase complex assembly	2/268	4/15235	0.00180708	0.0390117	0.0307707	PRUPE_3G296400/PRUPE_4G056300	2	GObp
17.5.1.2.1	.Protein biosynthesis.translation elongation.eEF1 aminoacyl-tRNA binding factor activity.eEF1B eEF1A-GDP-recycling complex.component eEF1B-beta/-delta	2/418	4/26873	0.00141854	0.0729489	0.0341282	PRUPE_1G190100/PRUPE_2G008700	2	MapMan
15.1.6.5	.RNA biosynthesis.DNA-dependent RNA polymerase (Pol) complexes.Pol I-V shared regulatory components.subunit 7	2/418	5/26873	0.0023399	0.0729489	0.0341282	PRUPE_1G029900/PRUPE_4G244700	2	MapMan
17.7.1.1.8	.Protein biosynthesis.organelle machinery.mitochondrial ribosome.large ribosomal subunit proteome.component mtRPL7/L12	2/418	6/26873	0.00347376	0.0729489	0.0341282	PRUPE_4G115200/PRUPE_8G072700	2	MapMan
20.7.1	.Cytoskeleton organisation.endoplasmic reticulum-cytoskeleton-plasma membrane interface.contact site protein (VAP27)	2/418	6/26873	0.00347376	0.0729489	0.0341282	PRUPE_2G138100/PRUPE_6G335400	2	MapMan
GO:0048188	Set1C/COMPASS complex	2/306	6/15642	0.00543191	0.0449367	0.0356063	PRUPE_3G290600/PRUPE_4G254200	2	GOcc
19.2.2.2.1	.Protein homeostasis.ubiquitin-proteasome system.ubiquitin-fold protein conjugation.SUMO conjugation (sumoylation).ubiquitin-fold protein (SUMO)	2/418	9/26873	0.00808316	0.0762619	0.0356781	PRUPE_3G210800/PRUPE_4G221800	2	MapMan
GO:1902626	assembly of large subunit precursor of preribosome	2/268	5/15235	0.00297684	0.0475	0.0374659	PRUPE_6G119600/PRUPE_8G021500	2	GObp
GO:0015030	Cajal body	2/306	7/15642	0.00750676	0.0546492	0.0433022	PRUPE_1G210100/PRUPE_8G221500	2	GOcc
GO:0033588	Elongator holoenzyme complex	2/306	7/15642	0.00750676	0.0546492	0.0433022	PRUPE_1G285000/PRUPE_2G221200	2	GOcc
GO:0032774	RNA biosynthetic process	2/268	6/15235	0.0044135	0.0599909	0.0473182	PRUPE_1G029900/PRUPE_8G188100	2	GObp
10.4.1.3	.Redox homeostasis.hydrogen peroxide removal.ascorbate-glutathione cycle.dehydroascorbate reductase (DHAR)	1/418	2/26873	0.0308679	0.0762619	0.0356781	PRUPE_3G162300	1	MapMan
11.1.2.6	.Phytohormone action.abscisic acid.perception and signalling.signal transducer (SDIR1)	1/418	2/26873	0.0308679	0.0762619	0.0356781	PRUPE_2G238100	1	MapMan
12.3.2.4.3	.Chromatin organisation.histone modifications.histone deacetylation.SNL-HDA19 histone deacetylase complex.associated component SAP18	1/418	2/26873	0.0308679	0.0762619	0.0356781	PRUPE_2G150900	1	MapMan
13.2.2.5.3	.Cell cycle organisation.DNA replication.initiation.GINS DNA replication fork maintenance complex.component PSF3	1/418	2/26873	0.0308679	0.0762619	0.0356781	PRUPE_2G249700	1	MapMan
15.1.6.4	.RNA biosynthesis.DNA-dependent RNA polymerase (Pol) complexes.Pol I-V shared regulatory components.subunit 6	1/418	2/26873	0.0308679	0.0762619	0.0356781	PRUPE_3G134400	1	MapMan
15.3.3.1.5	.RNA biosynthesis.RNA polymerase II-dependent transcription.MEDIATOR transcription co-activator complex.head module.component MED18	1/418	2/26873	0.0308679	0.0762619	0.0356781	PRUPE_1G518900	1	MapMan
15.3.3.2.4	.RNA biosynthesis.RNA polymerase II-dependent transcription.MEDIATOR transcription co-activator complex.middle module.component MED10	1/418	2/26873	0.0308679	0.0762619	0.0356781	PRUPE_2G307200	1	MapMan
15.3.5.5.2	.RNA biosynthesis.RNA polymerase II-dependent transcription.transcription initiation.TFIIf basal transcription factor heterodimer.subunit beta	1/418	2/26873	0.0308679	0.0762619	0.0356781	PRUPE_1G371700	1	MapMan
15.4.5.2	.RNA biosynthesis.RNA polymerase III-dependent transcription.TFIIIe transcription factor complex.component RPC34	1/418	2/26873	0.0308679	0.0762619	0.0356781	PRUPE_5G067300	1	MapMan
16.11.2.4	.RNA processing.messenger ribonucleoparticle (mRNP) export.TREX-2 mRNP trafficking complex.component DSS1/Sem1	1/418	2/26873	0.0308679	0.0762619	0.0356781	PRUPE_3G282400	1	MapMan
16.2.1.1.2	.RNA processing.RNA 3'-end processing.mRNA polyadenylation.poly(A) RNA polymerase activity.poly(A) RNA polymerase regulatory protein	1/418	2/26873	0.0308679	0.0762619	0.0356781	PRUPE_2G269600	1	MapMan
16.2.1.4.1	.RNA processing.RNA 3'-end processing.mRNA polyadenylation.Cleavage Factor I (CF-Im) complex.component CPFS5/CFIm25	1/418	2/26873	0.0308679	0.0762619	0.0356781	PRUPE_2G293500	1	MapMan
16.4.1.2.4.6	.RNA processing.pre-mRNA splicing.U2-type-intron-specific major spliceosome.U2 small nuclear ribonucleoprotein particle (snRNP).splicing factor 3B complex.component SF3B6	1/418	2/26873	0.0308679	0.0762619	0.0356781	PRUPE_1G400800	1	MapMan
16.8.1.1.9	.RNA processing.RNA surveillance.exosome complex.EXO9 core complex.component MTR3/RRP41L	1/418	2/26873	0.0308679	0.0762619	0.0356781	PRUPE_6G104200	1	MapMan
17.1.1.2.1.1	.Protein biosynthesis.ribosome biogenesis.rRNA biosynthesis.post-transcriptional rRNA modification.methylation.rRNA adenosine dimethylase (DIM1A)	1/418	2/26873	0.0308679	0.0762619	0.0356781	PRUPE_1G563800	1	MapMan
17.1.2.1.20	.Protein biosynthesis.ribosome biogenesis.large ribosomal subunit (LSU).LSU proteome.component RPL19	1/418	2/26873	0.0308679	0.0762619	0.0356781	PRUPE_1G130100	1	MapMan
17.1.3.1.26	.Protein biosynthesis.ribosome biogenesis.small ribosomal subunit (SSU).SSU proteome.component RPS25	1/418	2/26873	0.0308679	0.0762619	0.0356781	PRUPE_7G005700	1	MapMan
17.2.5	.Protein biosynthesis.aminoacyl-tRNA synthetase activities.cysteine-tRNA ligase	1/418	2/26873	0.0308679	0.0762619	0.0356781	PRUPE_1G313900	1	MapMan
17.4.1.2.3.4	.Protein biosynthesis.translation initiation.Pre-Initiation Complex (PIC) module.eIF2 Met-tRNA binding factor activity.eIF2-GDP recycling complex (eIF2B).component eIF2B-delta	1/418	2/26873	0.0308679	0.0762619	0.0356781	PRUPE_3G240400	1	MapMan
17.5.3.1	.Protein biosynthesis.translation elongation.eEF5 poly-P/G elongation factor activity.poly-P/G elongation factor (eEF5/eIF5A)	1/418	2/26873	0.0308679	0.0762619	0.0356781	PRUPE_1G280900	1	MapMan
17.7.1.1.13	.Protein biosynthesis.organelle machinery.mitochondrial ribosome.large ribosomal subunit proteome.component mtRPL15	1/418	2/26873	0.0308679	0.0762619	0.0356781	PRUPE_8G100400	1	MapMan
17.7.1.1.20	.Protein biosynthesis.organelle machinery.mitochondrial ribosome.large ribosomal subunit proteome.component mtRPL22	1/418	2/26873	0.0308679	0.0762619	0.0356781	PRUPE_7G027600	1	MapMan
18.1.1.5.2	.Protein modification.glycosylation.N-linked glycosylation.oligosaccharyl transferase (OST) complex.component OST2	1/418	2/26873	0.0308679	0.0762619	0.0356781	PRUPE_8G007900	1	MapMan
18.1.1.5.5	.Protein modification.glycosylation.N-linked glycosylation.oligosaccharyl transferase (OST) complex.component DGL1	1/418	2/26873	0.0308679	0.0762619	0.0356781	PRUPE_8G102600	1	MapMan
18.3.3.1	.Protein modification.lipidation.Cys-linked S-acylation.protein S-acyltransferase	1/418	2/26873	0.0308679	0.0762619	0.0356781	PRUPE_8G078000	1	MapMan
18.4.1.29.1	.Protein modification.phosphorylation.TKL protein kinase superfamily.URK kinase families.protein kinase (URK-1)	1/418	2/26873	0.0308679	0.0762619	0.0356781	PRUPE_6G147000	1	MapMan
19.1.3.2	.Protein homeostasis.protein quality control.mitochondrial Hsp70 chaperone system.co-chaperone (Hsp40)	1/418	2/26873	0.0308679	0.0762619	0.0356781	PRUPE_2G007700	1	MapMan
19.2.3.3.1.8	.Protein homeostasis.ubiquitin-proteasome system.ubiquitin-fold protein deconjugation.RUB deconjugation of neddylated cullin.COP9 signalosome complex.component CSN8	1/418	2/26873	0.0308679	0.0762619	0.0356781	PRUPE_1G186200	1	MapMan
19.2.5.1	.Protein homeostasis.ubiquitin-proteasome system.chloroplast-associated protein degradation (CHLORAD).ubiquitin protein ligase (SP1)	1/418	2/26873	0.0308679	0.0762619	0.0356781	PRUPE_8G246900	1	MapMan
19.2.6.1.2.3	.Protein homeostasis.ubiquitin-proteasome system.26S proteasome.20S core particle.beta-type components.component beta type-3	1/418	2/26873	0.0308679	0.0762619	0.0356781	PRUPE_1G492900	1	MapMan
19.2.6.2.1.6	.Protein homeostasis.ubiquitin-proteasome system.26S proteasome.19S regulatory particle.ATPase components.regulatory component RPT6	1/418	2/26873	0.0308679	0.0762619	0.0356781	PRUPE_7G237100	1	MapMan
19.2.6.2.2.7	.Protein homeostasis.ubiquitin-proteasome system.26S proteasome.19S regulatory particle.non-ATPase components.regulatory component RPN8	1/418	2/26873	0.0308679	0.0762619	0.0356781	PRUPE_6G272100	1	MapMan
19.4.2.9.3	.Protein homeostasis.proteolysis.serine-type peptidase activities.chloroplast Clp-type protease complex.plant-specific stabilizing component ClpT	1/418	2/26873	0.0308679	0.0762619	0.0356781	PRUPE_2G002100	1	MapMan
2.4.1.4.3	.Cellular respiration.oxidative phosphorylation.NADH dehydrogenase complex.non-core components.component NduFS4	1/418	2/26873	0.0308679	0.0762619	0.0356781	PRUPE_6G219700	1	MapMan
2.4.1.4.6	.Cellular respiration.oxidative phosphorylation.NADH dehydrogenase complex.non-core components.carbonic anhydrase component	1/418	2/26873	0.0308679	0.0762619	0.0356781	PRUPE_7G157500	1	MapMan
2.4.5.1.4	.Cellular respiration.oxidative phosphorylation.cytochrome c oxidase complex.core components.component COX5b	1/418	2/26873	0.0308679	0.0762619	0.0356781	PRUPE_3G078600	1	MapMan
2.4.6.2.2	.Cellular respiration.oxidative phosphorylation.ATP synthase complex.peripheral MF1 subcomplex.subunit beta	1/418	2/26873	0.0308679	0.0762619	0.0356781	PRUPE_1G320700	1	MapMan
21.3.3.1.2.3	.Cell wall organisation.pectin.rhamnogalacturonan II.biosynthesis.2-keto-3-deoxymanno-octulosonic acid (KDO) biosynthesis.CMP-KDO synthetase	1/418	2/26873	0.0308679	0.0762619	0.0356781	PRUPE_4G183000	1	MapMan
22.7.2.2	.Vesicle trafficking.SNARE target membrane recognition and fusion complexes.Qb-type SNARE components.membrin-group component	1/418	2/26873	0.0308679	0.0762619	0.0356781	PRUPE_2G153200	1	MapMan
23.2.3.2	.Protein translocation.mitochondrion.inner mitochondrion membrane TIM translocation system.component Pam18	1/418	2/26873	0.0308679	0.0762619	0.0356781	PRUPE_6G240700	1	MapMan
24.2.23.1	.Solute transport.carrier-mediated transport.MPC pyruvate carrier complex.component MPC1	1/418	2/26873	0.0308679	0.0762619	0.0356781	PRUPE_5G153900	1	MapMan
25.2.2.1	.Nutrient uptake.sulfur assimilation.sulfite detoxification.sulfite oxidase	1/418	2/26873	0.0308679	0.0762619	0.0356781	PRUPE_3G305700	1	MapMan
26.8.1.1.4	.External stimuli response.pathogen.pattern-triggered immunity (PTI) network.bacterial elicitor response.protein kinase (BSK1)	1/418	2/26873	0.0308679	0.0762619	0.0356781	PRUPE_8G176100	1	MapMan
6.1.1.10	.Nucleotide metabolism.purines.ribonucleotide (RN) anabolism.adenylosuccinate synthase	1/418	2/26873	0.0308679	0.0762619	0.0356781	PRUPE_8G156300	1	MapMan
1.2.5	Photosynthesis.calvin cycle.fructose 1,6-bisphosphate aldolase	1/418	3/26873	0.0459435	0.0826984	0.0386893	PRUPE_1G319500	1	MapMan
12.5.1.7	.Chromatin organisation.DNA methylation.RNA-directed DNA methylation (RdDM) pathway.RNA polymerase-IV-positioning factor (SHH)	1/418	3/26873	0.0459435	0.0826984	0.0386893	PRUPE_3G060300	1	MapMan
15.5.3.10	.RNA biosynthesis.transcriptional regulation.Homeobox transcription factor superfamily.transcription factor (SAWADEE)	1/418	3/26873	0.0459435	0.0826984	0.0386893	PRUPE_3G060300	1	MapMan
15.5.52.2	.RNA biosynthesis.transcriptional regulation.GRF-GIF transcription factor complex.cofactor component GIF	1/418	3/26873	0.0459435	0.0826984	0.0386893	PRUPE_2G195600	1	MapMan
16.9.3	.RNA processing.mRNA sequestration.mRNA-binding regulatory factor (UBP1)	1/418	3/26873	0.0459435	0.0826984	0.0386893	PRUPE_7G194700	1	MapMan
19.1.6.2	.Protein homeostasis.protein quality control.Hsp90 chaperone system.Hsp90-co-chaperone (P23)	1/418	3/26873	0.0459435	0.0826984	0.0386893	PRUPE_7G010500	1	MapMan
19.3.4.5	.Protein homeostasis.autophagy.autophagic cargo receptor activities.adaptor protein (PUX7/8/9/13)	1/418	3/26873	0.0459435	0.0826984	0.0386893	PRUPE_1G341400	1	MapMan
2.4.1.4.2.6	.Cellular respiration.oxidative phosphorylation.NADH dehydrogenase complex.non-core components.beta subcomplex.component NDUFB10	1/418	3/26873	0.0459435	0.0826984	0.0386893	PRUPE_5G221100	1	MapMan
22.5.5.2.1	.Vesicle trafficking.endomembrane trafficking.protein recycling.deubiquitination.deubiquitinase (AMSH)	1/418	3/26873	0.0459435	0.0826984	0.0386893	PRUPE_1G125200	1	MapMan
22.7.2.1	.Vesicle trafficking.SNARE target membrane recognition and fusion complexes.Qb-type SNARE components.VTI-group component	1/418	3/26873	0.0459435	0.0826984	0.0386893	PRUPE_3G263300	1	MapMan
23.5.1.1.1.10	.Protein translocation.nucleus.nucleocytoplasmic transport.nuclear pore complex (NPC).outer ring.scaffold nucleoporin (RAE1)	1/418	3/26873	0.0459435	0.0826984	0.0386893	PRUPE_7G019500	1	MapMan
23.5.1.4	.Protein translocation.nucleus.nucleocytoplasmic transport.Ran GTPase	1/418	3/26873	0.0459435	0.0826984	0.0386893	PRUPE_1G472900	1	MapMan
26.10.2.4	.External stimuli response.virus.tobamovirus multiplication.small GTPase (ARL8)	1/418	3/26873	0.0459435	0.0826984	0.0386893	PRUPE_6G220000	1	MapMan
3.12.2	.Carbohydrate metabolism.plastidial glycolysis.fructose-1,6-bisphosphate aldolase	1/418	3/26873	0.0459435	0.0826984	0.0386893	PRUPE_1G319500	1	MapMan
4.1.2.1.2	.Amino acid metabolism.biosynthesis.aspartate family.asparagine.L-asparaginase	1/418	3/26873	0.0459435	0.0826984	0.0386893	PRUPE_5G209700	1	MapMan
4.1.5.1.3	.Amino acid metabolism.biosynthesis.shikimate family.shikimate pathway.3-dehydroquinate dehydratase and shikimate dehydrogenase	1/418	3/26873	0.0459435	0.0826984	0.0386893	PRUPE_6G166200	1	MapMan
5.7.5.1.2	.Lipid metabolism.lipid degradation.sphingolipid degradation.ceramidase activities.alkaline ceramidase (ACER)	1/418	3/26873	0.0459435	0.0826984	0.0386893	PRUPE_4G011800	1	MapMan
6.3.1.1.2	.Nucleotide metabolism.deoxynucleotides.biosynthesis.ribonucleoside-diphosphate reductase heterodimer.small subunit	1/418	3/26873	0.0459435	0.0826984	0.0386893	PRUPE_1G149900	1	MapMan
7.11.3.2.2	.Coenzyme metabolism.iron-sulfur cluster assembly machinery.cytosolic CIA system.transfer phase.carrier protein (CIA2/AE7)	1/418	3/26873	0.0459435	0.0826984	0.0386893	PRUPE_1G100200	1	MapMan
11.3.2.1.4	.Phytohormone action.brassinosteroid.perception and signal transduction.receptor complex.receptor kinase regulator protein (MSBP)	1/418	4/26873	0.0607852	0.0922763	0.0431702	PRUPE_2G293000	1	MapMan
11.5.2.1	.Phytohormone action.ethylene.perception and signal transduction.receptor protein (ETR/ERS)	1/418	4/26873	0.0607852	0.0922763	0.0431702	PRUPE_1G556000	1	MapMan
15.1.6.2	.RNA biosynthesis.DNA-dependent RNA polymerase (Pol) complexes.Pol I-V shared regulatory components.subunit 4	1/418	4/26873	0.0607852	0.0922763	0.0431702	PRUPE_6G171500	1	MapMan
15.1.6.3	.RNA biosynthesis.DNA-dependent RNA polymerase (Pol) complexes.Pol I-V shared regulatory components.subunit 5	1/418	4/26873	0.0607852	0.0922763	0.0431702	PRUPE_7G043600	1	MapMan
16.11.1.1.6	.RNA processing.messenger ribonucleoparticle (mRNP) export.TREX/THO mRNP trafficking complex.THO subcomplex.component THOC7	1/418	4/26873	0.0607852	0.0922763	0.0431702	PRUPE_8G027400	1	MapMan
16.4.1.2.5	.RNA processing.pre-mRNA splicing.U2-type-intron-specific major spliceosome.U2 small nuclear ribonucleoprotein particle (snRNP).pre-mRNA splicing factor (PHF5)	1/418	4/26873	0.0607852	0.0922763	0.0431702	PRUPE_6G279400	1	MapMan
17.1.2.1.25	.Protein biosynthesis.ribosome biogenesis.large ribosomal subunit (LSU).LSU proteome.component RPL24	1/418	4/26873	0.0607852	0.0922763	0.0431702	PRUPE_6G119600	1	MapMan
17.2.19	.Protein biosynthesis.aminoacyl-tRNA synthetase activities.threonine-tRNA ligase	1/418	4/26873	0.0607852	0.0922763	0.0431702	PRUPE_8G070800	1	MapMan
19.1.7.3	.Protein homeostasis.protein quality control.Hsp60 chaperone system.Hsp60-co-chaperone (Hsp10)	1/418	4/26873	0.0607852	0.0922763	0.0431702	PRUPE_2G116500	1	MapMan
19.4.5.1	.Protein homeostasis.proteolysis.metallopeptidase activities.M3-class metalloprotease	1/418	4/26873	0.0607852	0.0922763	0.0431702	PRUPE_6G209200	1	MapMan
22.1.1.2	.Vesicle trafficking.clathrin coated vesicle (CCV) machinery.clathrin triskelion structure.light chain	1/418	4/26873	0.0607852	0.0922763	0.0431702	PRUPE_2G248500	1	MapMan
22.4.2.1	.Vesicle trafficking.Coat protein II (COPII) coatomer machinery.coat protein recruiting.GTPase (Sar1)	1/418	4/26873	0.0607852	0.0922763	0.0431702	PRUPE_1G122700	1	MapMan
22.8.1.4	.Vesicle trafficking.regulation of membrane tethering and fusion.RAB-GTPase activities.D-class RAB GTPase	1/418	4/26873	0.0607852	0.0922763	0.0431702	PRUPE_1G581900	1	MapMan
17.1.2.1.41	.Protein biosynthesis.ribosome biogenesis.large ribosomal subunit (LSU).LSU proteome.component RPL38	1/418	5/26873	0.0753965	0.106741	0.0499374	PRUPE_7G035900	1	MapMan
18.4.5.5	.Protein modification.phosphorylation.CAMK protein kinase superfamily.protein kinase (CRK)	1/418	5/26873	0.0753965	0.106741	0.0499374	PRUPE_2G194900	1	MapMan
24.1.1.1.2	.Solute transport.primary active transport.V-type ATPase complex.membrane V0 subcomplex.subunit c	1/418	5/26873	0.0753965	0.106741	0.0499374	PRUPE_8G083200	1	MapMan
50.1.6	.Enzyme classification.EC_1 oxidoreductases.EC_1.6 oxidoreductase acting on NADH or NADPH	1/418	5/26873	0.0753965	0.106741	0.0499374	PRUPE_7G239800	1	MapMan
7.5.7.2	.Coenzyme metabolism.tetrahydrofolate biosynthesis.tetrahydrofolate (THF) interconversions.bifunctional 5,10-methylene-THF dehydrogenase and 5,10-methenyl-THF cyclohydrolase	1/418	5/26873	0.0753965	0.106741	0.0499374	PRUPE_6G300800	1	MapMan

## Sheet: Prupe.2G169700
ID	Description	GeneRatio	BgRatio	pvalue	p.adjust	qvalue	geneID	Count	Dataset
GO:0005737	cytoplasm	64/300	1955/15642	1.03433e-05	0.000822292	0.000669592	PRUPE_1G132800/PRUPE_1G196300/PRUPE_1G240000/PRUPE_1G279000/PRUPE_1G313400/PRUPE_1G313900/PRUPE_1G335400/PRUPE_1G407900/PRUPE_1G408000/PRUPE_1G516100/PRUPE_1G562800/PRUPE_2G241100/PRUPE_2G313500/PRUPE_3G027100/PRUPE_3G038700/PRUPE_3G047500/PRUPE_3G088900/PRUPE_3G106800/PRUPE_3G131200/PRUPE_3G142900/PRUPE_3G161000/PRUPE_3G217100/PRUPE_3G234700/PRUPE_3G238800/PRUPE_3G261500/PRUPE_3G288100/PRUPE_4G1…	64	GOcc
GO:0003723	RNA binding	32/301	936/17322	0.000203887	0.0136604	0.0114284	PRUPE_1G196500/PRUPE_1G516100/PRUPE_1G562800/PRUPE_1G581200/PRUPE_1G586100/PRUPE_2G264400/PRUPE_2G313500/PRUPE_2G329900/PRUPE_3G008500/PRUPE_3G011700/PRUPE_3G027100/PRUPE_3G037700/PRUPE_3G134700/PRUPE_4G056400/PRUPE_4G197400/PRUPE_4G256800/PRUPE_4G257300/PRUPE_5G014800/PRUPE_5G028700/PRUPE_5G142700/PRUPE_5G206200/PRUPE_6G097200/PRUPE_6G246100/PRUPE_6G365400/PRUPE_7G075100/PRUPE_8G024700/PRUPE_8G0…	32	GOmf
GO:0005829	cytosol	30/300	927/15642	0.00353098	0.051552	0.0419788	PRUPE_2G169700/PRUPE_1G313400/PRUPE_1G462800/PRUPE_2G218300/PRUPE_2G241100/PRUPE_2G264400/PRUPE_3G005400/PRUPE_3G027100/PRUPE_3G052600/PRUPE_3G067700/PRUPE_3G142900/PRUPE_3G288100/PRUPE_4G192200/PRUPE_4G218100/PRUPE_4G221100/PRUPE_5G025900/PRUPE_5G028700/PRUPE_5G151100/PRUPE_5G206200/PRUPE_5G238700/PRUPE_6G300800/PRUPE_6G327000/PRUPE_6G341700/PRUPE_6G365400/PRUPE_7G053400/PRUPE_7G101600/PRUPE_7G1…	30	GOcc
GO:0003676	nucleic acid binding	28/301	818/17322	0.000504678	0.0270507	0.0226308	PRUPE_1G373800/PRUPE_1G516100/PRUPE_1G581200/PRUPE_1G586100/PRUPE_2G297500/PRUPE_2G313500/PRUPE_3G008500/PRUPE_3G037700/PRUPE_3G134700/PRUPE_3G315400/PRUPE_4G088300/PRUPE_4G135800/PRUPE_5G014800/PRUPE_5G028700/PRUPE_5G206200/PRUPE_6G097200/PRUPE_6G246100/PRUPE_6G356400/PRUPE_6G365400/PRUPE_7G038700/PRUPE_7G075100/PRUPE_7G206000/PRUPE_7G264500/PRUPE_8G024700/PRUPE_8G036700/PRUPE_8G045900/PRUPE_8G1…	28	GOmf
GO:0005783	endoplasmic reticulum	24/300	443/15642	5.0013e-06	0.000795206	0.000647536	PRUPE_1G494100/PRUPE_1G553700/PRUPE_1G583400/PRUPE_2G122100/PRUPE_2G144500/PRUPE_2G145000/PRUPE_2G195700/PRUPE_2G212600/PRUPE_3G156000/PRUPE_3G191500/PRUPE_4G023300/PRUPE_4G106400/PRUPE_4G128200/PRUPE_5G052700/PRUPE_5G080000/PRUPE_5G091900/PRUPE_5G118400/PRUPE_6G000900/PRUPE_6G198700/PRUPE_6G224300/PRUPE_7G157300/PRUPE_7G188100/PRUPE_8G062600/PRUPE_8G258400	24	GOcc
GO:0005739	mitochondrion	23/300	599/15642	0.00127663	0.0289978	0.0236129	PRUPE_1G104600/PRUPE_1G582900/PRUPE_2G075400/PRUPE_2G079800/PRUPE_2G241100/PRUPE_2G323900/PRUPE_3G015500/PRUPE_3G035300/PRUPE_3G127400/PRUPE_3G152400/PRUPE_3G281100/PRUPE_3G288200/PRUPE_4G054400/PRUPE_4G085300/PRUPE_5G002000/PRUPE_5G076000/PRUPE_5G110900/PRUPE_6G117100/PRUPE_6G294000/PRUPE_8G083900/PRUPE_8G164400/PRUPE_8G211200/PRUPE_8G219400	23	GOcc
GO:0003729	mRNA binding	18/301	257/17322	6.0843e-07	0.000163059	0.000136416	PRUPE_1G402100/PRUPE_1G581200/PRUPE_2G276900/PRUPE_2G313500/PRUPE_3G027100/PRUPE_3G037700/PRUPE_4G002500/PRUPE_4G056400/PRUPE_4G208000/PRUPE_4G257300/PRUPE_5G028700/PRUPE_5G206200/PRUPE_6G000600/PRUPE_6G246100/PRUPE_6G365400/PRUPE_8G024700/PRUPE_8G036700/PRUPE_8G045900	18	GOmf
GO:0018215	protein phosphopantetheinylation	17/287	169/15235	2.06716e-08	7.91721e-06	6.68018e-06	PRUPE_1G335400/PRUPE_1G462800/PRUPE_1G494100/PRUPE_2G144500/PRUPE_2G195700/PRUPE_3G052400/PRUPE_3G217100/PRUPE_3G315400/PRUPE_4G192200/PRUPE_4G221100/PRUPE_5G080000/PRUPE_5G148900/PRUPE_5G151100/PRUPE_5G222900/PRUPE_6G350300/PRUPE_7G070500/PRUPE_7G101600	17	GObp
GO:0006511	ubiquitin-dependent protein catabolic process	12/287	190/15235	0.000262044	0.0225756	0.0190482	PRUPE_1G335400/PRUPE_1G462800/PRUPE_2G277400/PRUPE_2G325300/PRUPE_3G038700/PRUPE_3G052400/PRUPE_4G136000/PRUPE_4G192200/PRUPE_5G025900/PRUPE_6G067900/PRUPE_8G143700/PRUPE_8G167300	12	GObp
GO:0016874	ligase activity	8/301	114/17322	0.00084808	0.0332402	0.027809	PRUPE_1G074600/PRUPE_1G313400/PRUPE_1G313900/PRUPE_2G241100/PRUPE_5G076000/PRUPE_6G013000/PRUPE_6G327000/PRUPE_8G219400	8	GOmf
GO:0005743	mitochondrial inner membrane	8/300	131/15642	0.00376894	0.051552	0.0419788	PRUPE_2G075400/PRUPE_3G165400/PRUPE_3G281100/PRUPE_5G110900/PRUPE_5G118500/PRUPE_6G178900/PRUPE_7G153600/PRUPE_8G083900	8	GOcc
GO:0004843	thiol-dependent ubiquitin-specific protease activity	7/301	60/17322	7.83199e-05	0.00699658	0.00585338	PRUPE_1G335400/PRUPE_1G462800/PRUPE_3G052400/PRUPE_3G315400/PRUPE_4G192200/PRUPE_5G222900/PRUPE_7G070500	7	GOmf
GO:0016579	protein deubiquitination	7/287	64/15235	0.000194106	0.0225756	0.0190482	PRUPE_1G335400/PRUPE_1G462800/PRUPE_3G052400/PRUPE_3G315400/PRUPE_4G192200/PRUPE_5G222900/PRUPE_7G070500	7	GObp
GO:0008237	metallopeptidase activity	6/301	66/17322	0.000992246	0.0332402	0.027809	PRUPE_1G407900/PRUPE_1G408000/PRUPE_1G410800/PRUPE_5G103000/PRUPE_5G222900/PRUPE_6G209200	6	GOmf
GO:0000502	proteasome complex	5/300	40/15642	0.000952728	0.0287774	0.0234334	PRUPE_3G038700/PRUPE_4G136000/PRUPE_4G283100/PRUPE_7G170300/PRUPE_8G167300	5	GOcc
GO:0008641	ubiquitin-like modifier activating enzyme activity	4/301	10/17322	1.72824e-05	0.00231584	0.00193744	PRUPE_3G217100/PRUPE_4G221100/PRUPE_5G148900/PRUPE_5G151100	4	GOmf
GO:0032446	protein modification by small protein conjugation	3/287	8/15235	0.000345394	0.0225756	0.0190482	PRUPE_3G217100/PRUPE_5G148900/PRUPE_5G151100	3	GObp
GO:0005832	chaperonin-containing T-complex	3/300	11/15642	0.00102806	0.0287774	0.0234334	PRUPE_1G240000/PRUPE_3G238800/PRUPE_4G141000	3	GOcc
GO:0070006	metalloaminopeptidase activity	3/301	14/17322	0.0016404	0.0472885	0.0395619	PRUPE_1G407900/PRUPE_1G408000/PRUPE_7G149300	3	GOmf
GO:0000974	Prp19 complex	3/300	15/15642	0.00267822	0.051552	0.0419788	PRUPE_1G047500/PRUPE_5G115100/PRUPE_6G349400	3	GOcc
GO:0030134	COPII-coated ER to Golgi transport vesicle	3/300	17/15642	0.00389071	0.051552	0.0419788	PRUPE_3G156000/PRUPE_3G191500/PRUPE_8G062600	3	GOcc
12.4.2.2	.Chromatin organisation.chromatin remodeling complexes.additional core components.component BAF60	2/409	2/26873	0.000231083	0.0172157	0.00936493	PRUPE_3G305400/PRUPE_5G152300	2	MapMan
17.7.4.4	.Protein biosynthesis.organelle machinery.translation elongation.elongation factor (EF-P)	2/409	2/26873	0.000231083	0.0172157	0.00936493	PRUPE_6G003800/PRUPE_6G293500	2	MapMan
GO:0005846	nuclear cap binding complex	2/300	2/15642	0.000366636	0.0194317	0.0158233	PRUPE_3G134700/PRUPE_4G257300	2	GOcc
GO:0006337	nucleosome disassembly	2/287	2/15235	0.000353665	0.0225756	0.0190482	PRUPE_3G305400/PRUPE_5G152300	2	GObp
GO:0043043	peptide biosynthetic process	2/287	2/15235	0.000353665	0.0225756	0.0190482	PRUPE_6G003800/PRUPE_6G293500	2	GObp
GO:0005845	mRNA cap binding complex	2/300	3/15642	0.00108594	0.0287774	0.0234334	PRUPE_4G197400/PRUPE_4G257300	2	GOcc
GO:0004450	isocitrate dehydrogenase (NADP+) activity	2/301	3/17322	0.000892505	0.0332402	0.027809	PRUPE_3G015500/PRUPE_3G288200	2	GOmf
GO:0000339	RNA cap binding	2/301	4/17322	0.0017645	0.0472885	0.0395619	PRUPE_3G134700/PRUPE_4G257300	2	GOmf
GO:0016514	SWI/SNF complex	2/300	5/15642	0.00352863	0.051552	0.0419788	PRUPE_3G305400/PRUPE_5G152300	2	GOcc
GO:0006739	NADP metabolic process	2/287	3/15235	0.00104776	0.0501615	0.042324	PRUPE_3G015500/PRUPE_3G288200	2	GObp
GO:0019216	regulation of lipid metabolic process	2/287	3/15235	0.00104776	0.0501615	0.042324	PRUPE_3G127400/PRUPE_4G054400	2	GObp
