# Supplementary material for: Almond population genomics and non-additive GWAS reveal new insights into almond dissemination history and candidate genes for nut traits and blooming time
Source: Hortic Res. 2023 Sep 25;10(10):uhad193. doi: 10.1093/hr/uhad193 (PMC10623407; doi:10.1093/hr/uhad193)
Supplement: Web_Material_uhad193 [file web_material_uhad193.zip › Supplementary Material 3.xlsx]

## Sheet: Hoja1
Name	Collection	Genotyping	Origin	Classification	FemaleParent	MaleParent	Clonal group
A la Dame	INRAE collection	Duval et al 2022	France	Landrace	unknown	unkonwn	A la Dame (CG14)
A Trochet	INRAE collection	Array	France	Landrace	unknown	unkonwn
A Yue Hun Zi		Resequencing	China	Landrace	unknown	unkonwn
Aberanne dAureille (CG16)	INRAE collection	Array	France	Landrace	unknown	unkonwn	Aberanne d'Aureille (CG16)
Achaak	Both collections	Duval et al 2022	Tunisia	Landrace	unknown	unkonwn
Agen	INRAE collection	Array	France	Landrace	unknown	unkonwn
Ager-1	IRTA collection	Array	Spain	Landrace	unknown	unkonwn
Ager-2	IRTA collection	Array	Spain	Landrace	unknown	unkonwn
Ager-3	IRTA collection	Array	Spain	Landrace	unknown	unkonwn
Aï	Both collections	Duval et al 2022	France	Landrace	unknown	unkonwn
Ai Feng		Resequencing	China	Landrace	unknown	unkonwn
All in One	INRAE collection	Array	USA	Landrace	unknown	unkonwn
Alnem	INRAE collection	Duval et al 2022	Israel	Landrace	unknown	unkonwn
AM 34	INRAE collection	Array	France	Landrace	unknown	unkonwn
Amandier Rose	INRAE collection	Array	France	Landrace	unknown	unkonwn
Amman	INRAE collection	Array	Jordan	Landrace	unknown	unkonwn
Angones	IRTA collection	Array	Spain	Landrace	unknown	unkonwn
Anxaneta	Both collections	Array	Spain	Modern cultivar	Primorskyi	Cristomorto
Ao 2		Resequencing	USA	Clon	unknown	unkonwn	Ne Plus Ultra (CG15)
Ardeche	INRAE collection	Array	France	Landrace	unknown	unkonwn
Ardechoise	Both collections	Array	France	Landrace	unknown	unkonwn
Asperilla	IRTA collection	Array	Spain	Landrace	unknown	unkonwn
Atocha	Both collections	Duval et al 2022	Spain	Landrace	unknown	unkonwn
Aude Fleur Rose	INRAE collection	Array	France	Landrace	unknown	unkonwn
Aveyron	INRAE collection	Array	France	Clon	unknown	unkonwn	A la Dame (CG14)
Avola	IRTA collection	Array	Italy	Landrace	unknown	unkonwn
Ayles	Both collections	Array	Spain	Modern cultivar	Tuono	OP1
Ba Dan Wang		Resequencing	China	Landrace	unknown	unkonwn
Badam		Resequencing	Pakistan	Landrace	unknown	unkonwn
Bartre	Both collections	Array	France	Landrace	unknown	unkonwn
Bavil Olia	INRAE collection	Array	Iran	Landrace	unknown	unkonwn
BE-1609		Resequencing	Turkey	Landrace	unknown	unkonwn
Belle dAurons	Both collections	Duval et al 2022	France	Modern cultivar	Aï	OP2
Belona	Both collections	Duval et al 2022	Spain	Modern cultivar	Blanquerna	Belle dAurons
Beraude	INRAE collection	Duval et al 2022	France	Landrace	unknown	unkonwn
Berhaiem	INRAE collection	Array	Tunisia	Clon	unknown	unkonwn	Haguiga (CG13)
Bertina	Both collections	Array	Spain	Landrace	unknown	unkonwn
Bian Zui He		Resequencing	China	Landrace	unknown	unkonwn
Blanquerna	IRTA collection	Array	Spain	Modern cultivar	Genco	AS-1
Bonifacio	Both collections	Array	France	Landrace	unknown	unkonwn
Bonita Saint Bras	INRAE collection	Array	Portugal	Landrace	unknown	unkonwn
Bouzouita	INRAE collection	Array	Tunisia	Clon	unknown	unkonwn	Parada (CG12)
Bumagnos Korloupi	INRAE collection	Array	Bulgary	Clon	unknown	unkonwn	Preanyi (CG19)
Bumajnii Scorlup	INRAE collection	Array	Russia	Landrace	unknown	unkonwn
Butte	INRAE collection	Array	USA	Modern cultivar	Nonpareil	Texas
Carmel	Both collections	Array	USA	Modern cultivar	Nonpareil	Texas
Carrero	IRTA collection	Array	Spain	Clon	unknown	unkonwn	Verd (CG9)
Cavaliera	Both collections	Array	Spain	Clon	unknown	unkonwn	Dridjat (CG7)
CEBAS 1	Both collections	Array	Spain	Modern cultivar	Garrigues	OP3
Chellaston	Both collections	Duval et al 2022	Australia	Landrace	unknown	unkonwn
Clarine	INRAE collection	Array	France	Clon	unknown	unkonwn	Mandaline (CG20)
Constanti	IRTA collection	Array	Spain	Modern cultivar	FGFD2	OP4
Constantini	INRAE collection	Array	Tunisia	Landrace	unknown	unkonwn
Cote dOr	INRAE collection	Array	France	Landrace	unknown	unkonwn
Cristomorto	Both collections	Duval et al 2022	Italy	Landrace	unknown	unkonwn
Cupane	INRAE collection	Array	Tunisia	Landrace	unknown	unkonwn
D.L. Ulldemolins	IRTA collection	Array	Spain	Landrace	unknown	unkonwn
Da Ba Dan		Resequencing	China	Landrace	unknown	unkonwn
Dabkov (CG6)	INRAE collection	Array	Bulgary	Landrace	unknown	unkonwn	Dabkov (CG6)
Dagan	INRAE collection	Array	Israel	Modern cultivar	Marcona	Poria 10	Dagan (CG21)
Dame Franche	INRAE collection	Array	France	Landrace	unknown	unkonwn
Del Cid	Both collections	Duval et al 2022	Spain	Landrace	unknown	unkonwn
Demi-tendre de Riez	INRAE collection	Array	France	Landrace	unknown	unkonwn
Depranoto	Both collections	Array	Greece	Landrace	unknown	unkonwn
Desmayo Largueta (CG17)	Both collections	Array	Spain	Landrace	unknown	unkonwn	Desmayo Largueta (CG17)
Domingo Dabrio	IRTA collection	Array	Spain	Landrace	unknown	unkonwn
Doree	Both collections	Array	France	Landrace	unknown	unkonwn
DPRU 0210	INRAE collection	Array	USA	Clon	unknown	unkonwn	Texas (CG2)
DPRU 1462.2		Resequencing	Pakistan	Landrace	unknown	unkonwn
DPRU 2331.9		Resequencing	China	Landrace	unknown	unkonwn
DPRU 2374.12		Resequencing	Iran	Landrace	unknown	unkonwn
DPRU 487-A	INRAE collection	Array	USA	Landrace	unknown	unkonwn
Dreik Nikitskiy	INRAE collection	Array	Russia	Clon	unknown	unkonwn	Texas (CG2)
Dridjat (CG7)	INRAE collection	Array	Tunisia	Landrace	unknown	unkonwn	Dridjat (CG7)
DRPU 2578. 53		Resequencing	Russia	Landrace	unknown	unkonwn
Esperanza Forta	IRTA collection	Array	Spain	Landrace	unknown	unkonwn
Fagousi	INRAE collection	Array	Tunisia	Landrace	unknown	unkonwn
Falsa Barese	Both collections	Duval et al 2022	Italy	Landrace	unknown	unkonwn
Fascineddu E29	INRAE collection	Array	Italy	Clon	unknown	unkonwn	Dabkov (CG6)
Fascionello (CG11)	INRAE collection	Array	Italy	Landrace	unknown	unkonwn	Fascionello (CG11)
Felisia	IRTA collection	Array	Spain	Modern cultivar	Titan	Tuono
Ferraduel	Both collections	Array	France	Modern cultivar	Cristomorto	Aï
Ferragnes	Both collections	Array	France	Modern cultivar	Cristomorto	Aï
Ferralise	INRAE collection	Array	France	Modern cultivar	Ferraduel	Ferragnes
Ferrastar	Both collections	Array	France	Modern cultivar	Cristomorto	Ardechoise
Filippo Ceo	Both collections	Array	Italy	Landrace	unknown	unkonwn
Floquette	INRAE collection	Array	France	Landrace	unknown	unkonwn
Flots	INRAE collection	Array	France	Landrace	unknown	unkonwn
Flour en Bas	Both collections	Array	France	Landrace	unknown	unkonwn
Fragiulio	Both collections	Array	Italy	Landrace	unknown	unkonwn
Francoli	Both collections	Array	Spain	Modern cultivar	Cristomorto	Tuono
Gabaix	Both collections	Duval et al 2022	Spain	Landrace	unknown	unkonwn
Garbi	Both collections	Array	Spain	Modern cultivar	Cristomorto	OP5
Garfi	INRAE collection	Duval et al 2022	Spain	Modern cultivar	Garrigues	OP6
Garrigues	Both collections	Array	Spain	Landrace	unknown	unkonwn
Genco	Both collections	Duval et al 2022	Italy	Landrace	unknown	unkonwn
Glorieta	Both collections	Array	Spain	Modern cultivar	Primorskyi	Cristomorto
Gong Ba Dan		Resequencing	China	Landrace	unknown	unkonwn
Guara	Both collections	Duval et al 2022	Spain	Clon	Tuono	Tuono	Tuono (CG1)
Haguiga (CG13)	INRAE collection	Array	Tunisia	Landrace	unknown	unkonwn	Haguiga (CG13)
HATCI 50	INRAE collection	Array	Russia	Landrace	unknown	unkonwn
Huang Shuang		Resequencing	China	Landrace	unknown	unkonwn
Independence	INRAE collection	Array	USA	Modern cultivar	All In One	21G8
Iran-500	INRAE collection	Array	Iran	Landrace	unknown	unkonwn
Iran-512	Both collections	Array	Iran	Landrace	unknown	unkonwn
IXL	Both collections	Array	USA	Landrace	unknown	unkonwn
Jeffries	IRTA collection	Array	USA	Clon	Nonpareil	Nonpareil	Nonpareil (CG5)
Johnstons Prolific	IRTA collection	Duval et al 2022	Australia	Landrace	unknown	unkonwn
Jordi	INRAE collection	Array	Spain	Landrace	unknown	unkonwn
Jose Diaz	Both collections	Array	Portugal	Landrace	unknown	unkonwn
Keanes		Duval et al 2022	Australia	Landrace	unknown	unkonwn
Khoukhi	INRAE collection	Array	Tunisia	Landrace	unknown	unkonwn
Kichinev-791	Both collections	Array	Russia	Landrace	unknown	unkonwn
Languedoc	INRAE collection	Array	France	Landrace	unknown	unkonwn
Languedoc 759	INRAE collection	Array	France	Clon	unknown	unkonwn	Occhiorosso (CG10)
Lauranne	Both collections	Duval et al 2022	France	Modern cultivar	Ferragnes	Tuono
Le Plan1	INRAE collection	Array	France	Landrace	unknown	unkonwn
Le Plan2	INRAE collection	Array	France	Landrace	unknown	unkonwn
Le Plan3	INRAE collection	Array	France	Landrace	unknown	unkonwn
Macaluso	INRAE collection	Array	Tunisia	Landrace	unknown	unkonwn
Makako	Both collections	Array	Spain	Modern cultivar	Lauranne	S5133
Mandaline (CG20)	Both collections	Array	France	Modern cultivar	Ferralise	Tuono	Mandaline (CG20)
Manzareza	INRAE collection	Array	Italy	Landrace	unknown	unkonwn
Marcona	Both collections	Duval et al 2022	Spain	Landrace	unknown	unkonwn
Marculesti 17/6	INRAE collection	Array	Romania	Landrace	unknown	unkonwn
Marculesti 23/51	INRAE collection	Array	Romania	Landrace	unknown	unkonwn
Mardia	Both collections	Array	Spain	Modern cultivar	Felisia	Bertina
Marinada	Both collections	Duval et al 2022	Spain	Modern cultivar	Lauranne	Glorieta
Marquet	IRTA collection	Array	Spain	Landrace	unknown	unkonwn
Marta	Both collections	Array	Spain	Modern cultivar	Ferragnes	Tuono
Mary Dupuy	INRAE collection	Array	France	Landrace	unknown	unkonwn
Masbovera	Both collections	Array	Spain	Modern cultivar	Primorskyi	Cristomorto
Mazzetto	INRAE collection	Array	Tunisia	Clon	unknown	unkonwn	Tuono (CG1)
McKinlays		Duval et al 2022	Australia	Landrace	unknown	unkonwn
Mena den Muste	IRTA collection	Array	Spain	Landrace	unknown	unkonwn
Meteor (CG8)	INRAE collection	Array	Russia	Landrace	unknown	unkonwn	Meteor (CG8)
Miacoscorlup	Both collections	Array	Russia	Modern cultivar	Nikistkyi 62	Princesse
Milow	INRAE collection	Array	USA	Modern cultivar	Nonpareil	Calif. 24-6
Mollar de Carriset	IRTA collection	Array	Spain	Landrace	unknown	unkonwn
Mollar de la Princesa	Both collections	Array	Spain	Landrace	unknown	unkonwn
Mollar de Tarragona	Both collections	Array	Spain	Landrace	unknown	unkonwn
Mollese	INRAE collection	Array	Italy	Landrace	unknown	unkonwn
Moncayo	Both collections	Array	Spain	Modern cultivar	Tardive de la Verdiere	Tuono
Mono	INRAE collection	Array	USA	Landrace	unknown	unkonwn
Morillonne	INRAE collection	Array	Unkonw	Landrace	unknown	unkonwn
Narbonne	INRAE collection	Array	France	Landrace	unknown	unkonwn
Ne Plus Ultra (CG15)	Both collections	Array	USA	Landrace	unknown	unkonwn	Ne Plus Ultra (CG15)
Nikistkiy Pozdnotvetutchyi	INRAE collection	Array	Russia	Clon	Nikistkyi 62	Nikitskyi 1	Nikitskiy 62 (CG3)
Nikitskiy 62 (CG3)	INRAE collection	Array	Russia	Landrace	unknown	unkonwn	Nikitskiy 62 (CG3)
Nikitskiy N17	INRAE collection	Array	Russia	Clon	unknown	unkonwn	Fascionello (CG11)
Nimes Mazet	INRAE collection	Array	France	Landrace	unknown	unkonwn
Nonpareil (CG5)	Both collections	Array	USA	Landrace	unknown	unkonwn	Nonpareil (CG5)
Norman	INRAE collection	Array	USA	Modern cultivar	Nonpareil	OP7
Northland	INRAE collection	Array	USA	Modern cultivar	IXL	OP8
Occhiorosso (CG10)	INRAE collection	Array	Italy	Landrace	unknown	unkonwn	Occhiorosso (CG10)
Occhiorosso-2	INRAE collection	Array	Italy	Landrace	unknown	unkonwn
Pangrati	INRAE collection	Array	Greece	Landrace	unknown	unkonwn
Parada (CG12)	Both collections	Array	Portugal	Landrace	unknown	unkonwn	Parada (CG12)
Pastanetta	INRAE collection	Array	Spain	Landrace	unknown	unkonwn
Pauet	IRTA collection	Array	Spain	Landrace	unknown	unkonwn
Peerless	Both collections	Array	USA	Landrace	unknown	unkonwn
Penta	Both collections	Array	Spain	Modern cultivar	S5133	Lauranne
Pep de Juneda	IRTA collection	Array	Spain	Clon	unknown	unkonwn	Desmayo Largueta (CG17)
Peraleja	Both collections	Duval et al 2022	Spain	Landrace	unknown	unkonwn
Pestañeta	IRTA collection	Array	Spain	Landrace	unknown	unkonwn
PG AMMAN	INRAE collection	Array	Jordan	Landrace	unknown	unkonwn
Pleureur (CG22)	INRAE collection	Array	France	Landrace	unknown	unkonwn	Pleureur (CG22)
Pointue d'Aureille	INRAE collection	Duval et al 2022	France	Clon	unknown	unkonwn	Aberanne d'Aureille (CG16)
Porto Favina	INRAE collection	Array	Tunisia	Landrace	unknown	unkonwn
Portugal-618	INRAE collection	Array	Portugal	Landrace	unknown	unkonwn
Preanyi (CG19)	INRAE collection	Array	Russia	Modern cultivar	S1	Nonpareil	Preanyi (CG19)
Primorskiy	Both collections	Duval et al 2022	Russia	Clon	Princesse	Nikitskyi 53	Retsou (CG18)
Princesse	Both collections	Array	France	Landrace	unknown	unkonwn
Princesse789	INRAE collection	Array	France	Landrace	unknown	unkonwn
R1000	INRAE collection	Array	France	Modern cultivar	Tardy Nonpareil	Tuono
R1083	INRAE collection	Array	France	Landrace	unknown	unkonwn
R116	INRAE collection	Array	France	Clon	unknown	unkonwn	Pleureur (CG22)
R1568	INRAE collection	Array	France	Landrace	unknown	unkonwn
R1569	INRAE collection	Array	France	Landrace	unknown	unkonwn
R23T45		Duval et al 2022	Australia	Landrace	unknown	unkonwn
R799	INRAE collection	Array	Afganistan	Clon	unknown	unkonwn	Dagan (CG21)
R905 (CG4)	Both collections	Array	Morocco	Landrace	unknown	unkonwn	R905 (CG4)
R910	INRAE collection	Array	Morocco	Landrace	unknown	unkonwn
R911	INRAE collection	Array	Morocco	Clon	unknown	unkonwn	R905 (CG4)
R912	INRAE collection	Array	Morocco	Clon	unknown	unkonwn	R905 (CG4)
R913	INRAE collection	Array	Morocco	Landrace	unknown	unkonwn
R964	INRAE collection	Array	France	Landrace	unknown	unkonwn
R966	INRAE collection	Array	France	Landrace	unknown	unkonwn
Ramillete	Both collections	Duval et al 2022	Spain	Landrace	unknown	unkonwn
Rana	Both collections	Array	Italy	Landrace	unknown	unkonwn
Reams	INRAE collection	Array	USA	Landrace	unknown	unkonwn
Retsou (CG18)	Both collections	Duval et al 2022	Greece	Landrace	unknown	unkonwn	Retsou (CG18)
Ripon	INRAE collection	Duval et al 2022	USA	Modern cultivar	Nonpareil	OP9
Rof	Both collections	Array	Spain	Landrace	unknown	unkonwn
Rosignol 2	INRAE collection	Array	Italy	Clon	unknown	unkonwn	Texas (CG2)
Rossignol 1	INRAE collection	Array	Italy	Clon	unknown	unkonwn	Tuono (CG1)
Rumbeta	IRTA collection	Array	Spain	Landrace	unknown	unkonwn
Saint charles	INRAE collection	Duval et al 2022	France	Landrace	unknown	unkonwn
Sanguisuga	INRAE collection	Array	Tunisia	Landrace	unknown	unkonwn
Sannicandro	INRAE collection	Array	Italy	Landrace	unknown	unkonwn
Santoro	INRAE collection	Array	Italy	Landrace	unknown	unkonwn
Scumissa	INRAE collection	Array	Italy	Landrace	unknown	unkonwn
SFAX-635	INRAE collection	Array	Tunisia	Landrace	unknown	unkonwn
Soleta	Both collections	Array	Spain	Modern cultivar	Blanquerna	Belle dAurons
Solo	INRAE collection	Array	Israel	Modern cultivar	Marcona	Greek
Sovietskyi	INRAE collection	Array	Russia	Modern cultivar	Nikistkyi 62	Languedoc
Steliette	Both collections	Array	France	Modern cultivar	Ferragnes	Tuono
Strouts papershell		Duval et al 2022	Australia	Landrace	unknown	unkonwn
Sultane	INRAE collection	Array	France	Landrace	unknown	unkonwn
Supernova	Both collections	Array	Italy	Clon	Tuono	Tuono	Tuono (CG1)
Szisz mandula	INRAE collection	Array	Hungary	Clon	unknown	unkonwn	Meteor (CG8)
Tao Ba Dan		Resequencing	China	Landrace	unknown	unkonwn
Tardive de la Verdiere	Both collections	Duval et al 2022	France	Landrace	unknown	unkonwn
Tardona	Both collections	Array	Spain	Modern cultivar	S5133	R1000
Tardy Nonpareil	Both collections	Array	USA	Clon	Nonpareil	Nonpareil	Nonpareil (CG5)
Tarraco	IRTA collection	Array	Spain	Modern cultivar	FLTU18	Anxaneta
Tarragones	IRTA collection	Array	Spain	Modern cultivar	Cristomorto	Primorskyi
Tessitora	INRAE collection	Array	Italy	Landrace	unknown	unkonwn
Texas (CG2)	Both collections	Array	USA	Landrace	unknown	unkonwn	Texas (CG2)
Thompson	INRAE collection	Array	USA	Landrace	unknown	unkonwn
Titan	Both collections	Duval et al 2022	USA	Modern cultivar	Tardy Nonpareil	OP10
Tohani N70	INRAE collection	Array	Romania	Landrace	unknown	unkonwn
Tournefort	INRAE collection	Array	France	Landrace	unknown	unkonwn
Tsotiliou	INRAE collection	Array	Greece	Landrace	unknown	unkonwn
Tuono (CG1)	Both collections	Array	Italy	Landrace	unknown	unkonwn	Tuono (CG1)
TURC 101-1	INRAE collection	Array	Turkey	Landrace	unknown	unkonwn
TURC 101-13	INRAE collection	Array	Turkey	Landrace	unknown	unkonwn
TURC AKBADAM	INRAE collection	Array	Turkey	Landrace	unknown	unkonwn
UA03		Duval et al 2022	Australia	Landrace	unknown	unkonwn
UA05		Duval et al 2022	Australia	Landrace	unknown	unkonwn
UZBEK-923	INRAE collection	Array	Russia	Clon	unknown	unkonwn	Nikitskiy 62 (CG3)
Vairo	Both collections	Duval et al 2022	Spain	Modern cultivar	4-665	Lauranne
Verd (CG9)	IRTA collection	Array	Spain	Landrace	unknown	unkonwn	Verd (CG9)
Vesta	Both collections	Array	USA	Modern cultivar	Nonpareil	Solano
Vialfas	Both collections	Duval et al 2022	Spain	Modern cultivar	Felisia	Bertina
Vierzon	INRAE collection	Array	France	Landrace	unknown	unkonwn
Vivot	INRAE collection	Duval et al 2022	Spain	Landrace	unknown	unkonwn
Wan Feng		Resequencing	China	Landrace	unknown	unkonwn
Yaltinskiy	Both collections	Array	Russia	Modern cultivar	Rims	Nikitskyi 62
Ye Er Qiang		Resequencing	China	Landrace	unknown	unkonwn
Yosemite	INRAE collection	Array	USA	Landrace	unknown	unkonwn
ZAHAF-650	INRAE collection	Array	Tunisia	Landrace	unknown	unkonwn
Zhi Pi		Resequencing	China	Landrace	unknown	unkonwn
